# Supplementary material for: Integrating Network Toxicology with Molecular Dynamics Simulations to Reveal Key Targets and Binding Mechanisms of Bisphenol A in Pancreatic Ductal Adenocarcinoma
Source: Int J Mol Sci. 2026 Jul 20;27(14):6439. doi: 10.3390/ijms27146439 (PMC13410336; doi:10.3390/ijms27146439)
Supplement: Supplementary file 1 [file ijms-27-06439-s001.zip › Table S1.xlsx]

## Sheet: Docking Parameters
Rank	Target Gene	PDB ID	Center X (Å)	Center Y (Å)	Center Z (Å)	Size X (Å)	Size Y (Å)	Size Z (Å)	Binding Energy (kcal/mol)	Exhaustiveness	Num Modes
1	TP53	1UOL	98.008	82.535	-29.78	51.83	51.83	51.83	-5.8	10	20
2	ESR1	1L2I	10.15	-1.244	11.944	60	60	60	-8.2	10	20
3	HIF1A	1LM8	24.709	12.989	134.058	42.5	42.5	42.5	-4.9	10	20
4	AKT1	1UNQ	21.733	14.448	9.737	56.5	56.5	56.5	-6	10	20
5	PARP1	2RD6	20.922	68.277	12.108	60	60	60	-8.1	10	20
6	MDM2	2GV2	1.345	16.824	6.482	48.17	48.17	48.17	-6.2	10	20
7	BCL2	2W3L	20.142	35.26	13.587	43.83	43.83	43.83	-6.4	10	20
8	HSP90AA1	1BYQ	34.004	-48.832	61.519	56.17	56.17	56.17	-6.2	10	20
9	HSP90AB1	5UCJ	-19.564	100.531	-2.249	60	60	60	-6	10	20
10	BCL2L1	1R2D	22.027	1.95	70.643	48.17	48.17	48.17	-7.2	10	20
Software: AutoDock Vina | Ligand: BPA | Energy range: 3 kcal/mol

## Sheet: Binding Energy Ranking
Rank	Target Gene	PDB ID	Binding Energy (kcal/mol)
1	ESR1	1L2I	-8.2
2	PARP1	2RD6	-8.1
3	BCL2L1	1R2D	-7.2
4	BCL2	2W3L	-6.4
5	MDM2	2GV2	-6.2
6	HSP90AA1	1BYQ	-6.2
7	AKT1	1UNQ	-6
8	HSP90AB1	5UCJ	-6
9	TP53	1UOL	-5.8
10	HIF1A	1LM8	-4.9
