# Supplementary material for: Integrating Network Toxicology with Molecular Dynamics Simulations to Reveal Key Targets and Binding Mechanisms of Bisphenol A in Pancreatic Ductal Adenocarcinoma
Source: Int J Mol Sci. 2026 Jul 20;27(14):6439. doi: 10.3390/ijms27146439 (PMC13410336; doi:10.3390/ijms27146439)
Supplement: Supplementary file 1 [file ijms-27-06439-s001.zip › Table S2.xlsx]

## Sheet: KEGG_Summary
KEGG Enrichment Analysis Summary
Total Pathways:	132
P-value range:	4.40E-30 - 4.93E-02
FDR range:	5.81E-28 - 4.93E-02
Significant (FDR<0.05):	132 (100%)
Highly significant (FDR<0.01):	103 (78.0%)
List Total:	92
Population Total:	9496
Top 30 KEGG Pathways
#	KEGG ID	Pathway Name	Count	P-value	FDR	Fold Enrichment	Genes
1	hsa05200	Pathways in cancer	44	4.4e-30	5.81168e-28	8.52076	HDAC2, HSP90AB1, ROCK1, EPAS1, HDAC1, XIAP, LPAR3, FASLG, PTGS2, HIF1A, IGF1R, MAPK9, AKT1, EP300, ELOB, VHL, ELOC, JAK2, PRKACA, JAK3, MAP2K1, CREBBP, HSP90AA1, IL4R, MMP1, MMP2, ARNT, BRAF, F2, MMP9, ESR1, ESR2, MAPK10, CCNA2, CCNA1, AR, CDK2, BCL2, MDM2, RAF1, TP53, BIRC2, FGFR1, BCL2L1
2	hsa05215	Prostate cancer	20	1.38e-19	9.09875e-18	19.475	MAP2K1, CREBBP, HSP90AA1, HSP90AB1, SRD5A2, BRAF, PLAT, MMP9, IGF1R, AR, FOLH1, PLAU, CDK2, MDM2, BCL2, AKT1, EP300, RAF1, TP53, FGFR1
3	hsa05161	Hepatitis B	18	1.62e-13	7.11179e-12	11.3982	ATF2, MAP2K1, CREBBP, BRAF, FASLG, MMP9, MAPK10, CCNA2, MAPK9, CCNA1, CDK2, BCL2, AKT1, EP300, JAK2, RAF1, JAK3, TP53
4	hsa01522	Endocrine resistance	15	3.85e-13	1.27167e-11	15.639	MAP2K1, MMP2, BRAF, ESR1, MMP9, ESR2, IGF1R, MAPK10, MAPK9, MDM2, BCL2, AKT1, RAF1, PRKACA, TP53
5	hsa05205	Proteoglycans in cancer	19	5.34e-13	1.40983e-11	9.61338	MAP2K1, ROCK1, MMP2, PLAUR, BRAF, FASLG, HIF1A, ESR1, MMP9, IGF1R, PAK1, PLAU, MDM2, AKT1, HPSE, RAF1, PRKACA, TP53, FGFR1
6	hsa04066	HIF-1 signaling pathway	15	1.71e-12	3.62693e-11	14.0751	MAP2K1, CREBBP, TFRC, EPAS1, ARNT, HIF1A, IGF1R, BCL2, EIF4EBP1, AKT1, EP300, ELOB, VHL, ELOC, EIF4E
7	hsa05211	Renal cell carcinoma	13	1.92e-12	3.62693e-11	19.1689	MAP2K1, CREBBP, EPAS1, ARNT, BRAF, HIF1A, PAK1, AKT1, EP300, ELOB, VHL, ELOC, RAF1
8	hsa05203	Viral carcinogenesis	17	7.76e-11	1.2811e-09	8.55949	HDAC4, ATF2, CREBBP, HDAC2, HDAC3, HDAC1, HDAC9, HDAC6, CCNA2, CCNA1, PKM, CDK2, MDM2, EP300, PRKACA, JAK3, TP53
9	hsa04210	Apoptosis	14	4.85e-10	6.84948e-09	10.5478	MAP2K1, PARP1, XIAP, FASLG, PTPN13, MAPK10, MAPK9, CTSK, BCL2, AKT1, RAF1, TP53, BIRC2, BCL2L1
10	hsa04914	Progesterone-mediated oocyte maturation	13	5.19e-10	6.84948e-09	12.0885	MAP2K1, HSP90AA1, HSP90AB1, BRAF, IGF1R, MAPK10, CCNA2, MAPK9, CCNA1, CDK2, AKT1, RAF1, PRKACA
11	hsa04151	PI3K-Akt signaling pathway	20	1.01e-09	1.21663e-08	5.70262	ATF2, MAP2K1, HSP90AA1, IL4R, HSP90AB1, FASLG, LPAR3, IGF1R, CDK2, MDM2, BCL2, EIF4EBP1, AKT1, JAK2, RAF1, JAK3, TP53, EIF4E, FGFR1, BCL2L1
12	hsa04919	Thyroid hormone signaling pathway	13	1.57e-09	1.72504e-08	10.9986	MAP2K1, CREBBP, HDAC2, HDAC3, HDAC1, HIF1A, ESR1, MDM2, AKT1, EP300, RAF1, PRKACA, TP53
13	hsa05207	Chemical carcinogenesis - receptor activation	15	1.57e-08	1.59693e-07	7.13484	ATF2, MAP2K1, HSP90AA1, HSP90AB1, XIAP, ARNT, ESR1, ESR2, AR, BCL2, EIF4EBP1, AKT1, JAK2, RAF1, PRKACA
14	hsa05166	Human T-cell leukemia virus 1 infection	15	2.36e-08	2.22151e-07	6.91188	ATF2, MAP2K1, CREBBP, XIAP, MAPK10, CCNA2, MAPK9, CCNA1, CDK2, AKT1, EP300, PRKACA, JAK3, TP53, BCL2L1
15	hsa04068	FoxO signaling pathway	12	4.9e-08	4.31281e-07	9.31285	MAPK10, MAPK9, MAP2K1, CREBBP, CDK2, MDM2, EP300, AKT1, BRAF, FASLG, RAF1, IGF1R
16	hsa01521	EGFR tyrosine kinase inhibitor resistance	10	6.05e-08	4.99534e-07	12.9022	MAP2K1, BCL2, EIF4EBP1, AKT1, BRAF, JAK2, RAF1, EIF4E, BCL2L1, IGF1R
17	hsa04915	Estrogen signaling pathway	12	7.74e-08	6.01245e-07	8.91085	ATF2, MAP2K1, HSP90AA1, HSP90AB1, MMP2, BCL2, AKT1, RAF1, PRKACA, ESR1, MMP9, ESR2
18	hsa05165	Human papillomavirus infection	17	8.71e-08	6.38812e-07	5.26936	MAP2K1, CREBBP, HDAC2, HDAC1, FASLG, PTGS2, CCNA2, CCNA1, PKM, CDK2, MDM2, EIF4EBP1, AKT1, EP300, RAF1, PRKACA, TP53
19	hsa05219	Bladder cancer	8	1.01e-07	7.0415e-07	20.14	MAP2K1, MMP1, MMP2, MDM2, BRAF, RAF1, TP53, MMP9
20	hsa04926	Relaxin signaling pathway	11	4.1e-07	2.70827e-06	8.73378	MAPK10, MAPK9, ATF2, MAP2K1, MMP13, MMP1, MMP2, AKT1, RAF1, PRKACA, MMP9
21	hsa04510	Focal adhesion	13	4.72e-07	2.96945e-06	6.60998	MAP2K1, ROCK1, XIAP, BRAF, IGF1R, MYLK, MAPK10, MAPK9, PAK1, BCL2, AKT1, RAF1, BIRC2
22	hsa01524	Platinum drug resistance	9	5.2e-07	3.01251e-06	12.3861	MDM2, XPA, BCL2, XIAP, AKT1, FASLG, TP53, BIRC2, BCL2L1
23	hsa05169	Epstein-Barr virus infection	13	5.25e-07	3.01251e-06	6.54549	HDAC2, HDAC1, MAPK10, NCOR2, CCNA2, MAPK9, CCNA1, CDK2, MDM2, BCL2, AKT1, JAK3, TP53
24	hsa05220	Chronic myeloid leukemia	9	6.38e-07	3.51081e-06	12.0644	MAP2K1, HDAC2, HDAC1, MDM2, AKT1, BRAF, RAF1, TP53, BCL2L1
25	hsa05417	Lipid and atherosclerosis	13	9.18e-07	4.845e-06	6.21216	HSP90AA1, HSP90AB1, MMP1, FASLG, MMP9, MAPK10, MAPK9, BCL2, AKT1, CD36, JAK2, TP53, BCL2L1
26	hsa05206	MicroRNAs in cancer	15	1.88e-06	9.53013e-06	4.83832	HDAC4, MAP2K1, CREBBP, HDAC2, ROCK1, HDAC1, PTGS2, MMP9, PLAU, MDM2, IGF2BP1, BCL2, EP300, RAF1, TP53
27	hsa04935	Growth hormone synthesis, secretion and action	10	2.29e-06	1.12116e-05	8.46044	MAPK10, MAPK9, ATF2, MAP2K1, CREBBP, EP300, AKT1, JAK2, RAF1, PRKACA
28	hsa04217	Necroptosis	11	2.62e-06	1.23402e-05	7.14083	MAPK10, MAPK9, HSP90AA1, HSP90AB1, PARP1, BCL2, XIAP, FASLG, JAK2, JAK3, BIRC2
29	hsa05202	Transcriptional misregulation in cancer	12	3.13e-06	1.42646e-05	6.16223	CCNA2, CCNA1, HDAC2, PLAU, HDAC1, MDM2, PLAT, TP53, MMP9, BIRC2, BCL2L1, IGF1R
30	hsa04917	Prolactin signaling pathway	8	4.75e-06	2.08999e-05	11.6301	MAPK10, MAPK9, MAP2K1, AKT1, JAK2, RAF1, ESR1, ESR2

## Sheet: KEGG_Complete_132
#	KEGG ID	Pathway Name	Count	P-value	FDR	Fold Enrichment	Bonferroni	Benjamini	Genes
1	hsa05200	Pathways in cancer	44	4.4e-30	5.81168e-28	8.52076	1.1007e-27	1.1007e-27	HDAC2, HSP90AB1, ROCK1, EPAS1, HDAC1, XIAP, LPAR3, FASLG, PTGS2, HIF1A, IGF1R, MAPK9, AKT1, EP300, ELOB, VHL, ELOC, JAK2, PRKACA, JAK3, MAP2K1, CREBBP, HSP90AA1, IL4R, MMP1, MMP2, ARNT, BRAF, F2, MMP9, ESR1, ESR2, MAPK10, CCNA2, CCNA1, AR, CDK2, BCL2, MDM2, RAF1, TP53, BIRC2, FGFR1, BCL2L1
2	hsa05215	Prostate cancer	20	1.38e-19	9.09875e-18	19.475	3.4465e-17	1.72325e-17	MAP2K1, CREBBP, HSP90AA1, HSP90AB1, SRD5A2, BRAF, PLAT, MMP9, IGF1R, AR, FOLH1, PLAU, CDK2, MDM2, BCL2, AKT1, EP300, RAF1, TP53, FGFR1
3	hsa05161	Hepatitis B	18	1.62e-13	7.11179e-12	11.3982	4.04121e-11	1.34693e-11	ATF2, MAP2K1, CREBBP, BRAF, FASLG, MMP9, MAPK10, CCNA2, MAPK9, CCNA1, CDK2, BCL2, AKT1, EP300, JAK2, RAF1, JAK3, TP53
4	hsa01522	Endocrine resistance	15	3.85e-13	1.27167e-11	15.639	9.63396e-11	2.40847e-11	MAP2K1, MMP2, BRAF, ESR1, MMP9, ESR2, IGF1R, MAPK10, MAPK9, MDM2, BCL2, AKT1, RAF1, PRKACA, TP53
5	hsa05205	Proteoglycans in cancer	19	5.34e-13	1.40983e-11	9.61338	1.33504e-10	2.67013e-11	MAP2K1, ROCK1, MMP2, PLAUR, BRAF, FASLG, HIF1A, ESR1, MMP9, IGF1R, PAK1, PLAU, MDM2, AKT1, HPSE, RAF1, PRKACA, TP53, FGFR1
6	hsa04066	HIF-1 signaling pathway	15	1.71e-12	3.62693e-11	14.0751	4.2813e-10	6.86919e-11	MAP2K1, CREBBP, TFRC, EPAS1, ARNT, HIF1A, IGF1R, BCL2, EIF4EBP1, AKT1, EP300, ELOB, VHL, ELOC, EIF4E
7	hsa05211	Renal cell carcinoma	13	1.92e-12	3.62693e-11	19.1689	4.80838e-10	6.86919e-11	MAP2K1, CREBBP, EPAS1, ARNT, BRAF, HIF1A, PAK1, AKT1, EP300, ELOB, VHL, ELOC, RAF1
8	hsa05203	Viral carcinogenesis	17	7.76e-11	1.2811e-09	8.55949	1.94106e-08	2.42633e-09	HDAC4, ATF2, CREBBP, HDAC2, HDAC3, HDAC1, HDAC9, HDAC6, CCNA2, CCNA1, PKM, CDK2, MDM2, EP300, PRKACA, JAK3, TP53
9	hsa04210	Apoptosis	14	4.85e-10	6.84948e-09	10.5478	1.2135e-07	1.29725e-08	MAP2K1, PARP1, XIAP, FASLG, PTPN13, MAPK10, MAPK9, CTSK, BCL2, AKT1, RAF1, TP53, BIRC2, BCL2L1
10	hsa04914	Progesterone-mediated oocyte maturation	13	5.19e-10	6.84948e-09	12.0885	1.29725e-07	1.29725e-08	MAP2K1, HSP90AA1, HSP90AB1, BRAF, IGF1R, MAPK10, CCNA2, MAPK9, CCNA1, CDK2, AKT1, RAF1, PRKACA
11	hsa04151	PI3K-Akt signaling pathway	20	1.01e-09	1.21663e-08	5.70262	2.53466e-07	2.30423e-08	ATF2, MAP2K1, HSP90AA1, IL4R, HSP90AB1, FASLG, LPAR3, IGF1R, CDK2, MDM2, BCL2, EIF4EBP1, AKT1, JAK2, RAF1, JAK3, TP53, EIF4E, FGFR1, BCL2L1
12	hsa04919	Thyroid hormone signaling pathway	13	1.57e-09	1.72504e-08	10.9986	3.92053e-07	3.26711e-08	MAP2K1, CREBBP, HDAC2, HDAC3, HDAC1, HIF1A, ESR1, MDM2, AKT1, EP300, RAF1, PRKACA, TP53
13	hsa05207	Chemical carcinogenesis - receptor activation	15	1.57e-08	1.59693e-07	7.13484	3.93182e-06	3.02448e-07	ATF2, MAP2K1, HSP90AA1, HSP90AB1, XIAP, ARNT, ESR1, ESR2, AR, BCL2, EIF4EBP1, AKT1, JAK2, RAF1, PRKACA
14	hsa05166	Human T-cell leukemia virus 1 infection	15	2.36e-08	2.22151e-07	6.91188	5.89036e-06	4.20741e-07	ATF2, MAP2K1, CREBBP, XIAP, MAPK10, CCNA2, MAPK9, CCNA1, CDK2, AKT1, EP300, PRKACA, JAK3, TP53, BCL2L1
15	hsa04068	FoxO signaling pathway	12	4.9e-08	4.31281e-07	9.31285	1.22522e-05	8.1682e-07	MAPK10, MAPK9, MAP2K1, CREBBP, CDK2, MDM2, EP300, AKT1, BRAF, FASLG, RAF1, IGF1R
16	hsa01521	EGFR tyrosine kinase inhibitor resistance	10	6.05e-08	4.99534e-07	12.9022	1.51373e-05	9.46087e-07	MAP2K1, BCL2, EIF4EBP1, AKT1, BRAF, JAK2, RAF1, EIF4E, BCL2L1, IGF1R
17	hsa04915	Estrogen signaling pathway	12	7.74e-08	6.01245e-07	8.91085	1.93581e-05	1.13872e-06	ATF2, MAP2K1, HSP90AA1, HSP90AB1, MMP2, BCL2, AKT1, RAF1, PRKACA, ESR1, MMP9, ESR2
18	hsa05165	Human papillomavirus infection	17	8.71e-08	6.38812e-07	5.26936	2.17775e-05	1.20987e-06	MAP2K1, CREBBP, HDAC2, HDAC1, FASLG, PTGS2, CCNA2, CCNA1, PKM, CDK2, MDM2, EIF4EBP1, AKT1, EP300, RAF1, PRKACA, TP53
19	hsa05219	Bladder cancer	8	1.01e-07	7.0415e-07	20.14	2.53384e-05	1.33362e-06	MAP2K1, MMP1, MMP2, MDM2, BRAF, RAF1, TP53, MMP9
20	hsa04926	Relaxin signaling pathway	11	4.1e-07	2.70827e-06	8.73378	0.000102581	5.12931e-06	MAPK10, MAPK9, ATF2, MAP2K1, MMP13, MMP1, MMP2, AKT1, RAF1, PRKACA, MMP9
21	hsa04510	Focal adhesion	13	4.72e-07	2.96945e-06	6.60998	0.000118096	5.62396e-06	MAP2K1, ROCK1, XIAP, BRAF, IGF1R, MYLK, MAPK10, MAPK9, PAK1, BCL2, AKT1, RAF1, BIRC2
22	hsa01524	Platinum drug resistance	9	5.2e-07	3.01251e-06	12.3861	0.000129953	5.70551e-06	MDM2, XPA, BCL2, XIAP, AKT1, FASLG, TP53, BIRC2, BCL2L1
23	hsa05169	Epstein-Barr virus infection	13	5.25e-07	3.01251e-06	6.54549	0.000131218	5.70551e-06	HDAC2, HDAC1, MAPK10, NCOR2, CCNA2, MAPK9, CCNA1, CDK2, MDM2, BCL2, AKT1, JAK3, TP53
24	hsa05220	Chronic myeloid leukemia	9	6.38e-07	3.51081e-06	12.0644	0.000159569	6.64926e-06	MAP2K1, HDAC2, HDAC1, MDM2, AKT1, BRAF, RAF1, TP53, BCL2L1
25	hsa05417	Lipid and atherosclerosis	13	9.18e-07	4.845e-06	6.21216	0.000229377	9.17614e-06	HSP90AA1, HSP90AB1, MMP1, FASLG, MMP9, MAPK10, MAPK9, BCL2, AKT1, CD36, JAK2, TP53, BCL2L1
26	hsa05206	MicroRNAs in cancer	15	1.88e-06	9.53013e-06	4.83832	0.000469177	1.80495e-05	HDAC4, MAP2K1, CREBBP, HDAC2, ROCK1, HDAC1, PTGS2, MMP9, PLAU, MDM2, IGF2BP1, BCL2, EP300, RAF1, TP53
27	hsa04935	Growth hormone synthesis, secretion and action	10	2.29e-06	1.12116e-05	8.46044	0.000573158	2.12341e-05	MAPK10, MAPK9, ATF2, MAP2K1, CREBBP, EP300, AKT1, JAK2, RAF1, PRKACA
28	hsa04217	Necroptosis	11	2.62e-06	1.23402e-05	7.14083	0.000654189	2.33715e-05	MAPK10, MAPK9, HSP90AA1, HSP90AB1, PARP1, BCL2, XIAP, FASLG, JAK2, JAK3, BIRC2
29	hsa05202	Transcriptional misregulation in cancer	12	3.13e-06	1.42646e-05	6.16223	0.000783165	2.70162e-05	CCNA2, CCNA1, HDAC2, PLAU, HDAC1, MDM2, PLAT, TP53, MMP9, BIRC2, BCL2L1, IGF1R
30	hsa04917	Prolactin signaling pathway	8	4.75e-06	2.08999e-05	11.6301	0.00118679	3.95831e-05	MAPK10, MAPK9, MAP2K1, AKT1, JAK2, RAF1, ESR1, ESR2
31	hsa05218	Melanoma	8	5.73e-06	2.43985e-05	11.3115	0.00143147	4.62093e-05	MAP2K1, MDM2, AKT1, BRAF, RAF1, TP53, FGFR1, IGF1R
32	hsa04910	Insulin signaling pathway	10	6.36e-06	2.62284e-05	7.47952	0.00158834	4.9675e-05	MAPK10, MAPK9, MAP2K1, FASN, EIF4EBP1, AKT1, BRAF, RAF1, PRKACA, EIF4E
33	hsa05418	Fluid shear stress and atherosclerosis	10	8.03e-06	3.18302e-05	7.26883	0.00200578	6.02844e-05	MAPK10, MAPK9, HSP90AA1, HSP90AB1, MMP2, BCL2, AKT1, PLAT, TP53, MMP9
34	hsa05212	Pancreatic cancer	8	8.2e-06	3.18302e-05	10.7239	0.00204758	6.02844e-05	MAPK10, MAPK9, MAP2K1, AKT1, BRAF, RAF1, TP53, BCL2L1
35	hsa05145	Toxoplasmosis	9	1.1e-05	4.14048e-05	8.29425	0.00274089	7.84182e-05	MAPK10, MAPK9, ALOX5, BCL2, XIAP, AKT1, JAK2, BIRC2, BCL2L1
36	hsa04215	Apoptosis - multiple species	6	1.19e-05	4.35493e-05	19.3533	0.00296489	8.24798e-05	MAPK10, MAPK9, BCL2, XIAP, BIRC2, BCL2L1
37	hsa04726	Serotonergic synapse	9	1.33e-05	4.65279e-05	8.07788	0.00332972	8.81211e-05	MAP2K1, ALOX5, BRAF, ALOX12, HTR2A, RAF1, PRKACA, PTGS2, PTGS1
38	hsa05034	Alcoholism	11	1.34e-05	4.65279e-05	5.94446	0.00334302	8.81211e-05	HDAC4, ATF2, MAP2K1, HDAC2, HDAC3, HDAC1, BRAF, RAF1, PRKACA, HDAC9, HDAC6
39	hsa04014	Ras signaling pathway	12	1.57e-05	5.32408e-05	5.20424	0.00392487	0.000100835	MAPK10, MAPK9, PAK1, MAP2K1, PLA2G2A, AKT1, FASLG, RAF1, PRKACA, FGFR1, BCL2L1, IGF1R
40	hsa05167	Kaposi sarcoma-associated herpesvirus infection	11	1.68e-05	5.38862e-05	5.79281	0.00418688	0.000102057	MAPK10, MAPK9, MAP2K1, CREBBP, EP300, AKT1, JAK2, RAF1, PTGS2, HIF1A, TP53
41	hsa04012	ErbB signaling pathway	8	1.71e-05	5.38862e-05	9.60162	0.00426193	0.000102057	MAPK10, MAPK9, PAK1, MAP2K1, EIF4EBP1, AKT1, BRAF, RAF1
42	hsa04668	TNF signaling pathway	9	1.71e-05	5.38862e-05	7.80636	0.00427727	0.000102057	MAPK10, MAPK9, ATF2, MAP2K1, XIAP, AKT1, PTGS2, MMP9, BIRC2
43	hsa04722	Neurotrophin signaling pathway	9	1.82e-05	5.53062e-05	7.7413	0.00454659	0.000104747	MAPK10, MAPK9, MAP2K1, BCL2, AKT1, BRAF, FASLG, RAF1, TP53
44	hsa05210	Colorectal cancer	8	1.84e-05	5.53062e-05	9.49125	0.00459829	0.000104747	MAPK10, MAPK9, MAP2K1, BCL2, AKT1, BRAF, RAF1, TP53
45	hsa04010	MAPK signaling pathway	13	2.68e-05	7.86496e-05	4.47275	0.00668076	0.000148958	ATF2, MAP2K1, BRAF, FASLG, IGF1R, MAPK10, MAPK9, PAK1, AKT1, RAF1, PRKACA, TP53, FGFR1
46	hsa05222	Small cell lung cancer	8	2.85e-05	8.18702e-05	8.87892	0.00710736	0.000155057	CDK2, BCL2, XIAP, AKT1, PTGS2, TP53, BIRC2, BCL2L1
47	hsa04140	Autophagy - animal	10	3.25e-05	9.01076e-05	6.10754	0.00808982	0.000170658	MAPK10, MAPK9, MAP2K1, BCL2, AKT1, RAF1, PRKACA, HIF1A, BCL2L1, IGF1R
48	hsa04657	IL-17 signaling pathway	8	3.28e-05	9.01076e-05	8.69199	0.00815827	0.000170658	MAPK10, MAPK9, HSP90AA1, MMP13, HSP90AB1, MMP1, PTGS2, MMP9
49	hsa05170	Human immunodeficiency virus 1 infection	11	3.58e-05	9.64472e-05	5.30557	0.00891082	0.000182665	MAPK10, MAPK9, PAK1, MAP2K1, BCL2, AKT1, FASLG, ELOB, ELOC, RAF1, BCL2L1
50	hsa05221	Acute myeloid leukemia	7	4.45e-05	0.0001176	10.6253	0.0110749	0.000222728	CCNA2, CCNA1, MAP2K1, EIF4EBP1, AKT1, BRAF, RAF1
51	hsa05162	Measles	9	5.27e-05	0.000136303	6.68314	0.0130797	0.00025815	MAPK10, MAPK9, CDK2, BCL2, AKT1, FASLG, TP53, JAK3, BCL2L1
52	hsa04024	cAMP signaling pathway	11	5.69e-05	0.000141868	5.02386	0.014123	0.000268689	MAPK10, MAPK9, PAK1, MAP2K1, CREBBP, ROCK1, EP300, AKT1, BRAF, RAF1, PRKACA
53	hsa05230	Central carbon metabolism in cancer	7	5.7e-05	0.000141868	10.1764	0.01414	0.000268689	MAP2K1, PKM, AKT1, RAF1, HIF1A, TP53, FGFR1
54	hsa05163	Human cytomegalovirus infection	11	5.91e-05	0.000144347	5.00172	0.0146547	0.000273384	ATF2, MAP2K1, ROCK1, MDM2, EIF4EBP1, AKT1, FASLG, RAF1, PRKACA, PTGS2, TP53
55	hsa04659	Th17 cell differentiation	8	7.93e-05	0.00019026	7.57559	0.0196244	0.000360341	MAPK10, MAPK9, HSP90AA1, IL4R, HSP90AB1, JAK2, HIF1A, JAK3
56	hsa05224	Breast cancer	9	8.21e-05	0.000193609	6.27673	0.0203257	0.000366683	MAP2K1, AKT1, BRAF, RAF1, ESR1, TP53, ESR2, FGFR1, IGF1R
57	hsa05214	Glioma	7	8.37e-05	0.000193787	9.50686	0.0207038	0.000367022	MAP2K1, MDM2, AKT1, BRAF, RAF1, TP53, IGF1R
58	hsa04928	Parathyroid hormone synthesis, secretion and action	8	0.000111	0.000253251	7.18034	0.0274373	0.000479642	ATF2, MAP2K1, MMP13, BCL2, BRAF, RAF1, PRKACA, FGFR1
59	hsa04218	Cellular senescence	9	0.000124	0.000277837	5.91692	0.0305711	0.000526207	CCNA2, CCNA1, MAP2K1, CDK2, MDM2, EIF4EBP1, AKT1, RAF1, TP53
60	hsa04110	Cell cycle	9	0.00013	0.000285545	5.87947	0.0319296	0.000540805	CCNA2, CCNA1, HDAC2, CREBBP, HDAC1, CDK2, MDM2, EP300, TP53
61	hsa04071	Sphingolipid signaling pathway	8	0.000161	0.000348723	6.76835	0.0394904	0.00066046	MAPK10, MAPK9, MAP2K1, ROCK1, BCL2, AKT1, RAF1, TP53
62	hsa04630	JAK-STAT signaling pathway	9	0.000198	0.000422243	5.5295	0.0483772	0.000799703	CREBBP, IL4R, BCL2, EP300, AKT1, JAK2, RAF1, JAK3, BCL2L1
63	hsa04211	Longevity regulating pathway	7	0.000214	0.000448563	8.02802	0.05212	0.00084955	ATF2, EIF4EBP1, AKT1, PRKACA, TP53, EIF4E, IGF1R
64	hsa05231	Choline metabolism in cancer	7	0.00036	0.000741795	7.2982	0.0860055	0.00140491	MAPK10, MAPK9, MAP2K1, EIF4EBP1, AKT1, RAF1, HIF1A
65	hsa04720	Long-term potentiation	6	0.000438	0.000888624	9.24335	0.103645	0.001683	MAP2K1, CREBBP, EP300, BRAF, RAF1, PRKACA
66	hsa04137	Mitophagy - animal	7	0.000493	0.00095498	6.88116	0.116071	0.00180867	MAPK10, MAPK9, VCP, HIF1A, PHB2, TP53, BCL2L1
67	hsa04625	C-type lectin receptor signaling pathway	7	0.000493	0.00095498	6.88116	0.116071	0.00180867	MAPK10, MAPK9, PAK1, MDM2, AKT1, RAF1, PTGS2
68	hsa04064	NF-kappa B signaling pathway	7	0.000493	0.00095498	6.88116	0.116071	0.00180867	PARP1, PLAU, BCL2, XIAP, PTGS2, BIRC2, BCL2L1
69	hsa04664	Fc epsilon RI signaling pathway	6	0.000502	0.00095498	8.97543	0.117887	0.00180867	MAPK10, MAPK9, MAP2K1, ALOX5, AKT1, RAF1
70	hsa04062	Chemokine signaling pathway	9	0.000506	0.00095498	4.81325	0.118949	0.00180867	PAK1, MAP2K1, ROCK1, AKT1, BRAF, JAK2, RAF1, PRKACA, JAK3
71	hsa04613	Neutrophil extracellular trap formation	9	0.000561	0.00104299	4.73957	0.130894	0.00197536	HDAC4, MAP2K1, HDAC2, HDAC3, HDAC1, AKT1, RAF1, HDAC9, HDAC6
72	hsa05132	Salmonella infection	10	0.000647	0.00117638	4.11225	0.149309	0.00222798	MAPK10, MAPK9, PAK1, MAP2K1, HSP90AA1, HSP90AB1, BCL2, AKT1, RAF1, BIRC2
73	hsa05223	Non-small cell lung cancer	6	0.000651	0.00117638	8.48362	0.15015	0.00222798	MAP2K1, AKT1, BRAF, RAF1, TP53, JAK3
74	hsa04152	AMPK signaling pathway	7	0.00108837	0.00194142	5.92231	0.23833	0.00367694	CCNA2, CCNA1, FASN, EIF4EBP1, AKT1, CD36, IGF1R
75	hsa04913	Ovarian steroidogenesis	5	0.00150387	0.00264681	9.92475	0.31357	0.0050129	ALOX5, PRKACA, PTGS2, CYP19A1, IGF1R
76	hsa04810	Regulation of actin cytoskeleton	9	0.00167175	0.00290356	4.00412	0.341826	0.00549916	PAK1, MAP2K1, ROCK1, AKT1, BRAF, F2, RAF1, FGFR1, MYLK
77	hsa04270	Vascular smooth muscle contraction	7	0.00176376	0.00299132	5.39195	0.356819	0.00566537	MAP2K1, ROCK1, PLA2G2A, BRAF, RAF1, PRKACA, MYLK
78	hsa05152	Tuberculosis	8	0.0017676	0.00299132	4.53703	0.357437	0.00566537	MAPK10, MAPK9, CREBBP, BCL2, EP300, AKT1, JAK2, RAF1
79	hsa05168	Herpes simplex virus 1 infection	8	0.00182379	0.00304734	4.51224	0.366417	0.00577148	BCL2, EIF4EBP1, AKT1, FASLG, JAK2, TP53, BIRC2, BCL2L1
80	hsa04912	GnRH signaling pathway	6	0.00193767	0.00319716	6.65919	0.384234	0.00605522	MAPK10, MAPK9, MAP2K1, MMP2, RAF1, PRKACA
81	hsa04621	NOD-like receptor signaling pathway	8	0.00219075	0.00354514	4.36899	0.422062	0.00671427	MAPK10, MAPK9, HSP90AA1, HSP90AB1, BCL2, XIAP, BIRC2, BCL2L1
82	hsa04371	Apelin signaling pathway	7	0.00220228	0.00354514	5.16087	0.423729	0.00671427	HDAC4, MAP2K1, AKT1, PLAT, RAF1, PRKACA, MYLK
83	hsa05213	Endometrial cancer	5	0.00240276	0.00382126	8.74724	0.451963	0.00723723	MAP2K1, AKT1, BRAF, RAF1, TP53
84	hsa04550	Signaling pathways regulating pluripotency of stem cells	7	0.00253737	0.00398729	5.01751	0.470143	0.00755168	MAP2K1, AKT1, JAK2, RAF1, JAK3, FGFR1, IGF1R
85	hsa04916	Melanogenesis	6	0.0027817	0.00426959	6.13173	0.501621	0.00808635	MAP2K1, CREBBP, EP300, TYR, RAF1, PRKACA
86	hsa04933	AGE-RAGE signaling pathway in diabetic complications	6	0.0027817	0.00426959	6.13173	0.501621	0.00808635	MAPK10, MAPK9, MMP2, BCL2, AKT1, JAK2
87	hsa04213	Longevity regulating pathway - multiple species	5	0.00288158	0.00432238	8.32398	0.513946	0.00818632	HDAC2, HDAC1, AKT1, PRKACA, IGF1R
88	hsa04330	Notch signaling pathway	5	0.00288158	0.00432238	8.32398	0.513946	0.00818632	NCOR2, HDAC2, CREBBP, HDAC1, EP300
89	hsa00590	Arachidonic acid metabolism	5	0.0030547	0.00453056	8.19186	0.534593	0.00858061	ALOX5, PLA2G2A, ALOX12, PTGS2, PTGS1
90	hsa05226	Gastric cancer	7	0.0031102	0.00456163	4.81681	0.541026	0.00863944	MAP2K1, CDK2, BCL2, AKT1, BRAF, RAF1, TP53
91	hsa04929	GnRH secretion	5	0.00342199	0.00496377	7.9398	0.575552	0.00940108	MAP2K1, AKT1, RAF1, KCNN4, ESR2
92	hsa04922	Glucagon signaling pathway	6	0.00356981	0.00512191	5.78789	0.591004	0.00970058	ATF2, CREBBP, PKM, EP300, AKT1, PRKACA
93	hsa04148	Efferocytosis	7	0.00389505	0.00552846	4.60205	0.623058	0.0104706	MAP2K1, ALOX5, ARNT, CD36, JAK2, PTGS2, HIF1A
94	hsa04150	mTOR signaling pathway	7	0.00401815	0.00558414	4.57292	0.634527	0.010576	MAP2K1, EIF4EBP1, AKT1, BRAF, RAF1, EIF4E, IGF1R
95	hsa04350	TGF-beta signaling pathway	6	0.00401889	0.00558414	5.63004	0.634594	0.010576	HDAC2, CREBBP, TFRC, ROCK1, HDAC1, EP300
96	hsa05160	Hepatitis C	7	0.00414413	0.00569817	4.54416	0.645903	0.010792	MAP2K1, CDK2, AKT1, BRAF, FASLG, RAF1, TP53
97	hsa04920	Adipocytokine signaling pathway	5	0.00446936	0.00608202	7.37267	0.673669	0.011519	MAPK10, MAPK9, AKT1, CD36, JAK2
98	hsa04115	p53 signaling pathway	5	0.00571406	0.00764062	6.88116	0.761315	0.0144709	CDK2, MDM2, BCL2, TP53, BCL2L1
99	hsa05225	Hepatocellular carcinoma	7	0.00573046	0.00764062	4.25013	0.762298	0.0144709	MAP2K1, AKT1, BRAF, RAF1, TP53, BCL2L1, IGF1R
100	hsa05208	Chemical carcinogenesis - reactive oxygen species	8	0.00600994	0.00793312	3.63762	0.77843	0.0150248	MAPK10, MAPK9, MAP2K1, ARNT, AKT1, BRAF, RAF1, HIF1A
101	hsa04660	T cell receptor signaling pathway	6	0.00622431	0.00806387	5.07627	0.790061	0.0152725	MAPK10, MAPK9, PAK1, MAP2K1, AKT1, RAF1
102	hsa05164	Influenza A	7	0.00623117	0.00806387	4.17643	0.790424	0.0152725	MAP2K1, CREBBP, EP300, AKT1, FASLG, JAK2, RAF1
103	hsa04611	Platelet activation	6	0.0071183	0.00912248	4.91511	0.83236	0.0172774	ROCK1, AKT1, F2, PRKACA, MYLK, PTGS1
104	hsa05131	Shigellosis	8	0.0106203	0.0134797	3.26379	0.930698	0.0255297	MAPK10, MAPK9, ROCK1, MDM2, BCL2, AKT1, TP53, BCL2L1
105	hsa05235	PD-L1 expression and PD-1 checkpoint pathway in cancer	5	0.0107797	0.0135516	5.7343	0.933433	0.0256659	MAP2K1, AKT1, JAK2, RAF1, HIF1A
106	hsa04120	Ubiquitin mediated proteolysis	6	0.0115965	0.014441	4.3613	0.945854	0.0273503	MDM2, XIAP, ELOB, VHL, ELOC, BIRC2
107	hsa04658	Th1 and Th2 cell differentiation	5	0.0120544	0.0147331	5.54932	0.951776	0.0279036	MAPK10, MAPK9, IL4R, JAK2, JAK3
108	hsa04520	Adherens junction	5	0.0120544	0.0147331	5.54932	0.951776	0.0279036	CREBBP, ROCK1, EP300, FGFR1, IGF1R
109	hsa05415	Diabetic cardiomyopathy	7	0.0137293	0.0166263	3.5245	0.968447	0.0314892	MAPK10, MAPK9, PARP1, MMP2, AKT1, CD36, MMP9
110	hsa04750	Inflammatory mediator regulation of TRP channels	5	0.0148852	0.0178623	5.213	0.976465	0.0338301	MAPK10, MAPK9, ALOX12, HTR2A, PRKACA
111	hsa04015	Rap1 signaling pathway	7	0.0159685	0.0189896	3.40812	0.982125	0.0359652	MAP2K1, AKT1, BRAF, LPAR3, RAF1, FGFR1, IGF1R
112	hsa04921	Oxytocin signaling pathway	6	0.0164191	0.0191798	3.99551	0.984059	0.0363253	MAP2K1, ROCK1, RAF1, PRKACA, PTGS2, MYLK
113	hsa04934	Cushing syndrome	6	0.0164191	0.0191798	3.99551	0.984059	0.0363253	ATF2, MAP2K1, CDK2, ARNT, BRAF, PRKACA
114	hsa05022	Pathways of neurodegeneration - multiple diseases	11	0.0168769	0.0195417	2.35071	0.98581	0.0370108	MAPK10, MAPK9, MAP2K1, VCP, CDK5, BCL2, BRAF, FASLG, RAF1, PTGS2, BCL2L1
115	hsa04923	Regulation of lipolysis in adipocytes	4	0.0188097	0.0215903	6.99779	0.991324	0.0408907	AKT1, PRKACA, PTGS2, PTGS1
116	hsa04730	Long-term depression	4	0.0196652	0.0221864	6.88116	0.993024	0.0420197	MAP2K1, BRAF, RAF1, IGF1R
117	hsa04370	VEGF signaling pathway	4	0.0196652	0.0221864	6.88116	0.993024	0.0420197	MAP2K1, AKT1, RAF1, PTGS2
118	hsa04620	Toll-like receptor signaling pathway	5	0.0204754	0.0229047	4.73474	0.994327	0.0433801	MAPK10, MAPK9, MAP2K1, CTSK, AKT1
119	hsa04022	cGMP-PKG signaling pathway	6	0.0214203	0.0237604	3.73075	0.995543	0.0450007	ATF2, MAP2K1, ROCK1, AKT1, RAF1, MYLK
120	hsa04141	Protein processing in endoplasmic reticulum	6	0.0245267	0.0269794	3.60061	0.997987	0.0510973	MAPK10, MAPK9, VCP, HSP90AA1, HSP90AB1, BCL2
121	hsa04725	Cholinergic synapse	5	0.0250654	0.0273441	4.44903	0.998247	0.051788	MAP2K1, BCL2, AKT1, JAK2, PRKACA
122	hsa04310	Wnt signaling pathway	6	0.0256235	0.0276533	3.55922	0.99848	0.0523736	MAPK10, MAPK9, CREBBP, EP300, PRKACA, TP53
123	hsa04650	Natural killer cell mediated cytotoxicity	5	0.0257678	0.0276533	4.411	0.998536	0.0523736	PAK1, MAP2K1, BRAF, FASLG, RAF1
124	hsa05031	Amphetamine addiction	4	0.0283214	0.0301486	5.98362	0.99924	0.0570997	ATF2, HDAC2, HDAC1, PRKACA
125	hsa04728	Dopaminergic synapse	5	0.0386306	0.040794	3.88035	0.999947	0.0772613	MAPK10, MAPK9, ATF2, AKT1, PRKACA
126	hsa05135	Yersinia infection	5	0.0432846	0.0453458	3.73976	0.999984	0.0858822	MAPK10, MAPK9, MAP2K1, ROCK1, AKT1
127	hsa04114	Oocyte meiosis	5	0.0442519	0.0459941	3.71286	0.999988	0.08711	AR, MAP2K1, CDK2, PRKACA, IGF1R
128	hsa05130	Pathogenic Escherichia coli infection	6	0.0451338	0.0462281	3.05076	0.99999	0.0875533	MAPK10, MAPK9, PAK1, ROCK1, FASLG, F2
129	hsa03083	Polycomb repressive complex	4	0.0451775	0.0462281	4.97433	0.99999	0.0875533	HDAC2, CREBBP, HDAC1, EP300
130	hsa04380	Osteoclast differentiation	5	0.0482422	0.0489844	3.609	0.999996	0.0927735	MAPK10, MAPK9, MAP2K1, CTSK, AKT1
131	hsa05216	Thyroid cancer	3	0.0487081	0.0490799	8.36898	0.999996	0.0929543	MAP2K1, BRAF, TP53
132	hsa04936	Alcoholic liver disease	5	0.0492701	0.0492701	3.58394	0.999997	0.0933146	MAPK10, MAPK9, FASN, AKT1, FASLG

## Sheet: GO_Summary
GO Enrichment Analysis Summary
Total GO Terms:	426
Biological Process (BP):	275
Molecular Function (MF):	94
Cellular Component (CC):	57
Significant (FDR<0.05):	202 (47.4%)
List Total:	99
Biological Process (BP) - Top 20
#	GO ID	Term	Count	P-value	FDR	Genes
1	GO:0043066	negative regulation of apoptotic process	23	2.46e-14	4.32646e-11	HDAC2, HDAC3, HSP90AB1, TFRC, HDAC1, PLAUR, NR1H4, XIAP, BRAF, PTGS2, PHB2, HIF1A, MMP9, IGF1R, MDM2, BCL2, AKT1, VHL, JAK2, RAF1, TP53, BIRC2, BCL2L1
2	GO:0001666	response to hypoxia	12	1.8e-09	1.58177e-06	PAK1, CREBBP, TFRC, PLAU, EPAS1, MMP2, EP300, ARNT, PLAT, VHL, HIF1A, BIRC2
3	GO:0033148	positive regulation of intracellular estrogen receptor signaling pathway	6	5.57e-09	2.85054e-06	AR, PAK1, HDAC2, PARP1, HDAC1, HDAC6
4	GO:0000122	negative regulation of transcription by RNA polymerase II	23	6.47e-09	2.85054e-06	HDAC4, ATF2, CREBBP, HDAC2, HDAC3, PARP1, KDM1A, HDAC1, NR1I2, NR1H4, FASLG, HDAC9, ESR1, ESR2, NCOR2, AR, CDK2, MDM2, EP300, VHL, CD36, TP53, FGFR1
5	GO:0045893	positive regulation of DNA-templated transcription	20	1.21e-08	4.27378e-06	HDAC4, MAP2K1, CREBBP, HDAC2, PARP1, HDAC1, NR1I2, NR1H4, ARNT, DYRK1B, HIF1A, ESR1, ESR2, CCNA2, AR, CDK2, EP300, VHL, TP53, BIRC2
6	GO:0006979	response to oxidative stress	10	5.77e-08	1.69428e-05	MAP2K1, EPAS1, MMP2, XPA, BCL2, AKT1, JAK2, PTGS2, TP53, PTGS1
7	GO:0008284	positive regulation of cell population proliferation	16	8.16e-08	1.83226e-05	HDAC4, HDAC2, HDAC1, RPA1, FASLG, HTR2A, F2, IGF1R, AR, PAK1, CDK2, MDM2, IGF2BP1, BCL2, JAK2, FGFR1
8	GO:0045429	positive regulation of nitric oxide biosynthetic process	7	8.32e-08	1.83226e-05	HSP90AA1, HSP90AB1, AKT1, CD36, JAK2, PTGS2, ESR1
9	GO:2001243	negative regulation of intrinsic apoptotic signaling pathway	6	1.41e-07	2.76939e-05	HDAC1, PLAUR, BCL2, AKT1, MMP9, BCL2L1
10	GO:0045861	negative regulation of proteolysis	6	2.13e-07	3.75724e-05	CDK5, AKT1, PLAT, F2, TP53, HDAC6
11	GO:0042981	regulation of apoptotic process	12	2.39e-07	3.82084e-05	VCP, HSP90AA1, CDK5, BCL2, XIAP, AKT1, JAK2, RAF1, TP53, JAK3, BIRC2, BCL2L1
12	GO:0010628	positive regulation of gene expression	15	2.86e-07	4.19942e-05	ATF2, MAP2K1, ROCK1, TFRC, HDAC1, NR1I2, BRAF, HIF1A, MAPK9, AR, MDM2, AKT1, EP300, CD36, TP53
13	GO:0006915	apoptotic process	18	4.47e-07	6.06366e-05	ATF2, ROCK1, PARP1, XIAP, FASLG, HIF1A, MMP9, PAK1, CDK5, MDM2, BCL2, AKT1, EP300, JAK2, RAF1, TP53, BIRC2, BCL2L1
14	GO:0000165	MAPK cascade	9	6.86e-07	8.63316e-05	MAPK10, MAPK9, ATF2, AR, MAP2K1, BRAF, CD36, RAF1, FGFR1
15	GO:0045944	positive regulation of transcription by RNA polymerase II	22	7.37e-07	8.6522e-05	HDAC4, ATF2, CREBBP, HDAC2, HDAC3, PARP1, KDM1A, EPAS1, HDAC1, NR1I2, NR1H4, ARNT, HIF1A, ESR1, ESR2, AR, PKM, AKT1, EP300, JAK2, RAF1, TP53
16	GO:0048511	rhythmic process	9	9.33e-07	0.000102755	MAPK10, MAPK9, HDAC2, CREBBP, HDAC3, CDK5, HDAC1, EP300, TP53
17	GO:0030574	collagen catabolic process	6	1.87e-06	0.000194063	MMP13, MMP1, MMP2, CTSK, MMP8, MMP9
18	GO:0046677	response to antibiotic	5	3.35e-06	0.000311361	HSP90AA1, MDM2, HPSE, JAK2, TP53
19	GO:0022617	extracellular matrix disassembly	6	3.36e-06	0.000311361	MMP13, MMP1, MMP2, CTSK, MMP8, MMP9
20	GO:1900182	positive regulation of protein localization to nucleus	6	3.74e-06	0.000329695	CREBBP, TFRC, PARP1, EP300, AKT1, F2
Molecular Function (MF) - Top 20
#	GO ID	Term	Count	P-value	FDR	Genes
1	GO:0061629	RNA polymerase II-specific DNA-binding transcription factor binding	14	2.11e-11	7.13822e-09	HDAC4, ATF2, CREBBP, HDAC2, PARP1, KDM1A, EPAS1, HDAC1, ARNT, HDAC9, HIF1A, AR, EP300, TP53
2	GO:0019899	enzyme binding	18	3.72e-11	7.13822e-09	HDAC2, HDAC3, PARP1, KDM1A, HDAC1, PLAUR, PTGS2, HIF1A, ESR1, ESR2, HDAC6, AR, MDM2, AKT1, VHL, RAF1, TP53, EIF4E
3	GO:0042826	histone deacetylase binding	12	9.54e-11	1.22108e-08	NCOR2, HDAC4, HSP90AA1, HDAC2, HDAC3, HSP90AB1, PARP1, HDAC1, HIF1A, TP53, HDAC9, HDAC6
4	GO:0141221	histone deacetylase activity, hydrolytic mechanism	6	1.38e-09	1.32777e-07	HDAC4, HDAC2, HDAC3, HDAC1, HDAC9, HDAC6
5	GO:0016301	kinase activity	20	3.94e-09	3.02849e-07	MAP2K1, ROCK1, PLAUR, DYRK1B, BRAF, IGF1R, MYLK, MAPK10, MAPK9, PAK1, PKM, CDK5, PLAU, CDK2, AKT1, JAK2, RAF1, PRKACA, JAK3, FGFR1
6	GO:0033558	protein lysine deacetylase activity	6	5.92e-09	3.78971e-07	HDAC4, HDAC2, HDAC3, HDAC1, HDAC9, HDAC6
7	GO:0004672	protein kinase activity	17	9.1e-09	4.99225e-07	MAP2K1, ROCK1, DYRK1B, BRAF, IGF1R, MYLK, MAPK10, MAPK9, PAK1, CDK5, CDK2, AKT1, JAK2, RAF1, PRKACA, JAK3, FGFR1
8	GO:0042802	identical protein binding	30	1.55e-08	7.42451e-07	HDAC4, GRB7, ATF2, VCP, HSP90AB1, KDM1A, TFRC, XIAP, HTR2A, PHB2, IGF1R, PAK1, TTR, AKT1, JAK2, HSP90AA1, PARP1, BRAF, TYR, MMP9, ESR1, FASN, BCL2, MDM2, RAF1, TP53, BIRC2, FGFR1, BCL2L1, PLEC
9	GO:0004407	histone deacetylase activity	6	2.49e-08	1.06398e-06	HDAC4, HDAC2, HDAC3, HDAC1, HDAC9, HDAC6
10	GO:0140297	DNA-binding transcription factor binding	11	3.51e-08	1.3489e-06	HDAC4, HDAC2, CREBBP, HDAC3, KDM1A, HDAC1, BCL2, EP300, VHL, HDAC9, EIF4E
11	GO:0046872	metal ion binding	46	5.96e-08	2.08051e-06	FTO, HDAC4, ATF2, HDAC2, ROCK1, HDAC1, NR1I2, XPA, XIAP, ALOX12, PTGS2, HDAC9, CYP19A1, HDAC6, MYLK, PTGS1, CA2, ANPEP, ALOX5, EP300, JAK2, CPA1, CREBBP, PARP1, MMP1, MMP2, PLA2G2A, RPA1, NR1H4, BRAF, TYR, MMP8, MMP9, ESR1, ESR2, AR, PKM, MMP13, FOLH1, AOPEP, CDK2, MDM2, RAF1, TP53, BIRC2, IDO1
12	GO:0002039	p53 binding	8	7.96e-08	2.54639e-06	CREBBP, KDM1A, CDK5, HDAC1, MDM2, EP300, HIF1A, TP53
13	GO:0048156	tau protein binding	7	8.94e-08	2.64167e-06	HSP90AA1, CREBBP, HSP90AB1, CDK5, ROCK1, EP300, HDAC6
14	GO:0019901	protein kinase binding	15	1.86e-07	5.10346e-06	HDAC4, GRB7, ATF2, MAP2K1, HSP90AB1, PARP1, TFRC, HIF1A, ESR1, CCNA2, PAK1, AKT1, JAK2, PRKACA, BCL2L1
15	GO:0001222	transcription corepressor binding	7	2.5e-07	6.39008e-06	HDAC3, HDAC1, ELOB, ELOC, HIF1A, ESR1, HDAC6
16	GO:0001223	transcription coactivator binding	7	3.14e-07	7.53794e-06	AR, CREBBP, EPAS1, EP300, HIF1A, ESR1, TP53
17	GO:0005515	protein binding	91	5.23e-07	1.18185e-05	ATF2, HSP90AB1, KDM1A, TFRC, PLAT, FASLG, HTR2A, TMEM97, PHB2, IGF1R, MYLK, PLAU, CA2, CTSK, AKT1, EP300, ELOB, ELOC, CD36, JAK2, PRKACA, JAK3, CPA1, MAP2K1, HSP90AA1, IL4R, PARP1, MMP2, IGFBP2, PLAUR, ARNT, DYRK1B, F2, MMP9, NCOR2, CCNA2, CCNA1, AR, FOLH1, PKM, RAF1, TP53, BIRC2, PLEC, HDAC4, FTO, GRB7, VCP, HDAC2, HDAC3, ROCK1, EPAS1, HDAC1, NR1I2, XPA, XIAP, LPAR3, ALOX12, PTGS2, HDAC9, HIF1A,…
18	GO:0016702	oxidoreductase activity, acting on single donors with incorporation of molecular oxygen, incorporation of two atoms of oxygen	5	6.05e-07	1.29104e-05	ALOX5, ALOX12, PTGS2, IDO1, PTGS1
19	GO:0016787	hydrolase activity	27	1.14e-06	2.3086e-05	HDAC4, VCP, HDAC2, HDAC3, HDAC1, PLAT, ALOX12, HDAC9, HDAC6, PLAU, ANPEP, CTSK, ALOX5, CPA1, HSP90AA1, MMP1, MMP2, PLA2G2A, PTPN13, MMP8, F2, MMP9, MMP13, FOLH1, AOPEP, FASN, HPSE
20	GO:0004674	protein serine/threonine kinase activity	13	1.58e-06	3.03831e-05	MAP2K1, ROCK1, DYRK1B, BRAF, MYLK, MAPK10, MAPK9, PAK1, CDK5, CDK2, AKT1, RAF1, PRKACA
Cellular Component (CC) - Top 15
#	GO ID	Term	Count	P-value	FDR	Genes
1	GO:0005737	cytoplasm	70	2.52e-11	5.88801e-09	ATF2, HSP90AB1, PLAT, FASLG, PHB2, MYLK, CA2, ANPEP, AKT1, EP300, ELOB, ELOC, JAK2, PRKACA, JAK3, MAP2K1, HSP90AA1, PARP1, MMP2, ARNT, CCNA2, CCNA1, AR, FOLH1, PKM, AOPEP, RAF1, TP53, BIRC2, IDO1, PLEC, HDAC4, FTO, GRB7, VCP, HDAC2, HDAC3, ROCK1, EPAS1, HDAC1, XIAP, LPAR3, ALOX12, PTGS2, HDAC9, HIF1A, HDAC6, PTGS1, MAPK9, PAK1, TTR, ALOX5, IGF2BP1, EIF4EBP1, VHL, EIF4E, CREBBP, BRAF, TYR, PTPN13,…
2	GO:0005654	nucleoplasm	49	6.39e-11	7.47702e-09	ATF2, HSP90AB1, KDM1A, CTSK, AKT1, EP300, ELOB, ELOC, JAK2, PRKACA, HSP90AA1, IL4R, PARP1, ARNT, DYRK1B, NCOR2, CCNA2, CCNA1, AR, TP53, HDAC4, FTO, VCP, HDAC2, HDAC3, EPAS1, HDAC1, NR1I2, XPA, XIAP, HDAC9, HIF1A, HDAC6, MAPK9, PAK1, ALOX5, IGF2BP1, VHL, CREBBP, RPA1, NR1H4, PTPN13, ESR1, ESR2, MAPK10, CDK5, CDK2, MDM2, HPSE
3	GO:0005829	cytosol	57	4.64e-10	3.62081e-08	HSP90AB1, MYLK, CA2, AKT1, EP300, ELOB, ELOC, JAK2, PRKACA, JAK3, MAP2K1, HSP90AA1, PARP1, CCNA2, CCNA1, AR, PKM, RAF1, TP53, BIRC2, IDO1, PLEC, HDAC4, FTO, GRB7, VCP, HDAC3, ROCK1, EPAS1, HDAC1, XPA, XIAP, ALOX12, PTGS2, HIF1A, HDAC6, MAPK9, PAK1, ALOX5, IGF2BP1, EIF4EBP1, VHL, KCNN4, EIF4E, CREBBP, NR1H4, BRAF, ESR1, DHFR, MAPK10, CDK5, FASN, CDK2, BCL2, MDM2, FGFR1, BCL2L1
4	GO:0032991	protein-containing complex	21	7.46e-10	4.36389e-08	VCP, HSP90AA1, HDAC2, HSP90AB1, PARP1, KDM1A, HDAC1, PHB2, HIF1A, ESR1, HDAC6, NCOR2, AR, PAK1, TTR, MDM2, BCL2, AKT1, EP300, TP53, BIRC2
5	GO:0005667	transcription regulator complex	13	2.37e-09	1.01408e-07	CREBBP, PARP1, KDM1A, EPAS1, HDAC1, NR1I2, ARNT, HDAC9, HIF1A, ESR1, CDK2, EP300, TP53
6	GO:0005634	nucleus	63	2.6e-09	1.01408e-07	ATF2, HSP90AB1, KDM1A, FASLG, TMEM97, PHB2, AKT1, EP300, ELOB, ELOC, JAK2, PRKACA, MAP2K1, HSP90AA1, PARP1, MMP2, ARNT, DYRK1B, NCOR2, CCNA2, CCNA1, AR, PKM, AOPEP, RAF1, TP53, BIRC2, HDAC4, FTO, VCP, HDAC2, HDAC3, EPAS1, HDAC1, NR1I2, XPA, XIAP, PTGS2, HDAC9, HIF1A, HDAC6, MAPK9, PAK1, ALOX5, IGF2BP1, EIF4EBP1, VHL, EIF4E, CREBBP, RPA1, NR1H4, BRAF, PTPN13, ESR1, ESR2, MAPK10, CDK5, CDK2, BCL2, …
7	GO:0000118	histone deacetylase complex	6	1.75e-06	5.83741e-05	HDAC4, HDAC2, HDAC3, HDAC1, HDAC9, HDAC6
8	GO:0000785	chromatin	19	6.9e-06	0.000201862	HDAC4, ATF2, CREBBP, HDAC2, HDAC3, PARP1, KDM1A, EPAS1, HDAC1, NR1I2, NR1H4, ARNT, HIF1A, ESR1, ESR2, NCOR2, AR, EP300, TP53
9	GO:0017053	transcription repressor complex	6	1.38e-05	0.000352833	NCOR2, HDAC4, HDAC3, HDAC1, MDM2, TP53
10	GO:0016604	nuclear body	11	1.51e-05	0.000352833	NCOR2, CREBBP, PARP1, NR1I2, CDK2, MDM2, XPA, ARNT, HIF1A, TP53, EIF4E
11	GO:0048471	perinuclear region of cytoplasm	14	4.17e-05	0.000887387	MAP2K1, VCP, HSP90AA1, HSP90AB1, TFRC, PLA2G2A, FASLG, TYR, HDAC6, ALOX5, IGF2BP1, PRKACA, EIF4E, PLEC
12	GO:0097124	cyclin A2-CDK2 complex	3	6.57e-05	0.00128049	CCNA2, CCNA1, CDK2
13	GO:0098978	glutamatergic synapse	12	0.000111	0.0019942	MAP2K1, VCP, TFRC, MDM2, AKT1, BRAF, PLAT, HTR2A, JAK2, PRKACA, EIF4E, FGFR1
14	GO:0098794	postsynapse	8	0.0002	0.00334371	CDK5, TFRC, AKT1, BRAF, JAK2, PRKACA, EIF4E, FGFR1
15	GO:0034774	secretory granule lumen	6	0.000291	0.0043749	VCP, HSP90AA1, PKM, HSP90AB1, ROCK1, ALOX5

## Sheet: GO_Complete_426
#	Category	GO ID	Term	Count	P-value	FDR	Fold Enrichment	Genes
1	BP	GO:0043066	negative regulation of apoptotic process	23	2.46e-14	4.32646e-11	8.34823	HDAC2, HDAC3, HSP90AB1, TFRC, HDAC1, PLAUR, NR1H4, XIAP, BRAF, PTGS2, PHB2, HIF1A, MMP9, IGF1R, MDM2, BCL2, AKT1, VHL, JAK2, RAF1, TP53, BIRC2, BCL2L1
2	MF	GO:0061629	RNA polymerase II-specific DNA-binding transcription factor binding	14	2.11e-11	7.13822e-09	13.9048	HDAC4, ATF2, CREBBP, HDAC2, PARP1, KDM1A, EPAS1, HDAC1, ARNT, HDAC9, HIF1A, AR, EP300, TP53
3	CC	GO:0005737	cytoplasm	70	2.52e-11	5.88801e-09	1.89866	ATF2, HSP90AB1, PLAT, FASLG, PHB2, MYLK, CA2, ANPEP, AKT1, EP300, ELOB, ELOC, JAK2, PRKACA, JAK3, MAP2K1, HSP90AA1, PARP1, MMP2, ARNT, CCNA2, CCNA1, AR, FOLH1, PKM, AOPEP, RAF1, TP53, BIRC2, IDO1, PLEC, HDAC4, FTO, GRB7, VCP, HDAC2, HDAC3, ROCK1, EPAS1, HDAC1, XIAP, LPAR3, ALOX12, PTGS2, HDAC9, HIF1A, HDAC6, PTGS1, MAPK9, PAK1, TTR, ALOX5, IGF2BP1, EIF4EBP1, VHL, EIF4E, CREBBP, BRAF, TYR, PTPN13,…
4	MF	GO:0019899	enzyme binding	18	3.72e-11	7.13822e-09	8.34286	HDAC2, HDAC3, PARP1, KDM1A, HDAC1, PLAUR, PTGS2, HIF1A, ESR1, ESR2, HDAC6, AR, MDM2, AKT1, VHL, RAF1, TP53, EIF4E
5	CC	GO:0005654	nucleoplasm	49	6.39e-11	7.47702e-09	2.51746	ATF2, HSP90AB1, KDM1A, CTSK, AKT1, EP300, ELOB, ELOC, JAK2, PRKACA, HSP90AA1, IL4R, PARP1, ARNT, DYRK1B, NCOR2, CCNA2, CCNA1, AR, TP53, HDAC4, FTO, VCP, HDAC2, HDAC3, EPAS1, HDAC1, NR1I2, XPA, XIAP, HDAC9, HIF1A, HDAC6, MAPK9, PAK1, ALOX5, IGF2BP1, VHL, CREBBP, RPA1, NR1H4, PTPN13, ESR1, ESR2, MAPK10, CDK5, CDK2, MDM2, HPSE
6	MF	GO:0042826	histone deacetylase binding	12	9.54e-11	1.22108e-08	17.1765	NCOR2, HDAC4, HSP90AA1, HDAC2, HDAC3, HSP90AB1, PARP1, HDAC1, HIF1A, TP53, HDAC9, HDAC6
7	CC	GO:0005829	cytosol	57	4.64e-10	3.62081e-08	2.11033	HSP90AB1, MYLK, CA2, AKT1, EP300, ELOB, ELOC, JAK2, PRKACA, JAK3, MAP2K1, HSP90AA1, PARP1, CCNA2, CCNA1, AR, PKM, RAF1, TP53, BIRC2, IDO1, PLEC, HDAC4, FTO, GRB7, VCP, HDAC3, ROCK1, EPAS1, HDAC1, XPA, XIAP, ALOX12, PTGS2, HIF1A, HDAC6, MAPK9, PAK1, ALOX5, IGF2BP1, EIF4EBP1, VHL, KCNN4, EIF4E, CREBBP, NR1H4, BRAF, ESR1, DHFR, MAPK10, CDK5, FASN, CDK2, BCL2, MDM2, FGFR1, BCL2L1
8	CC	GO:0032991	protein-containing complex	21	7.46e-10	4.36389e-08	5.53804	VCP, HSP90AA1, HDAC2, HSP90AB1, PARP1, KDM1A, HDAC1, PHB2, HIF1A, ESR1, HDAC6, NCOR2, AR, PAK1, TTR, MDM2, BCL2, AKT1, EP300, TP53, BIRC2
9	MF	GO:0141221	histone deacetylase activity, hydrolytic mechanism	6	1.38e-09	1.32777e-07	106.182	HDAC4, HDAC2, HDAC3, HDAC1, HDAC9, HDAC6
10	BP	GO:0001666	response to hypoxia	12	1.8e-09	1.58177e-06	13.0668	PAK1, CREBBP, TFRC, PLAU, EPAS1, MMP2, EP300, ARNT, PLAT, VHL, HIF1A, BIRC2
11	CC	GO:0005667	transcription regulator complex	13	2.37e-09	1.01408e-07	10.8859	CREBBP, PARP1, KDM1A, EPAS1, HDAC1, NR1I2, ARNT, HDAC9, HIF1A, ESR1, CDK2, EP300, TP53
12	CC	GO:0005634	nucleus	63	2.6e-09	1.01408e-07	1.87716	ATF2, HSP90AB1, KDM1A, FASLG, TMEM97, PHB2, AKT1, EP300, ELOB, ELOC, JAK2, PRKACA, MAP2K1, HSP90AA1, PARP1, MMP2, ARNT, DYRK1B, NCOR2, CCNA2, CCNA1, AR, PKM, AOPEP, RAF1, TP53, BIRC2, HDAC4, FTO, VCP, HDAC2, HDAC3, EPAS1, HDAC1, NR1I2, XPA, XIAP, PTGS2, HDAC9, HIF1A, HDAC6, MAPK9, PAK1, ALOX5, IGF2BP1, EIF4EBP1, VHL, EIF4E, CREBBP, RPA1, NR1H4, BRAF, PTPN13, ESR1, ESR2, MAPK10, CDK5, CDK2, BCL2, …
13	MF	GO:0016301	kinase activity	20	3.94e-09	3.02849e-07	5.34065	MAP2K1, ROCK1, PLAUR, DYRK1B, BRAF, IGF1R, MYLK, MAPK10, MAPK9, PAK1, PKM, CDK5, PLAU, CDK2, AKT1, JAK2, RAF1, PRKACA, JAK3, FGFR1
14	BP	GO:0033148	positive regulation of intracellular estrogen receptor signaling pathway	6	5.57e-09	2.85054e-06	84.4675	AR, PAK1, HDAC2, PARP1, HDAC1, HDAC6
15	MF	GO:0033558	protein lysine deacetylase activity	6	5.92e-09	3.78971e-07	83.4286	HDAC4, HDAC2, HDAC3, HDAC1, HDAC9, HDAC6
16	BP	GO:0000122	negative regulation of transcription by RNA polymerase II	23	6.47e-09	2.85054e-06	4.38403	HDAC4, ATF2, CREBBP, HDAC2, HDAC3, PARP1, KDM1A, HDAC1, NR1I2, NR1H4, FASLG, HDAC9, ESR1, ESR2, NCOR2, AR, CDK2, MDM2, EP300, VHL, CD36, TP53, FGFR1
17	MF	GO:0004672	protein kinase activity	17	9.1e-09	4.99225e-07	6.29151	MAP2K1, ROCK1, DYRK1B, BRAF, IGF1R, MYLK, MAPK10, MAPK9, PAK1, CDK5, CDK2, AKT1, JAK2, RAF1, PRKACA, JAK3, FGFR1
18	BP	GO:0045893	positive regulation of DNA-templated transcription	20	1.21e-08	4.27378e-06	4.98334	HDAC4, MAP2K1, CREBBP, HDAC2, PARP1, HDAC1, NR1I2, NR1H4, ARNT, DYRK1B, HIF1A, ESR1, ESR2, CCNA2, AR, CDK2, EP300, VHL, TP53, BIRC2
19	MF	GO:0042802	identical protein binding	30	1.55e-08	7.42451e-07	3.20175	HDAC4, GRB7, ATF2, VCP, HSP90AB1, KDM1A, TFRC, XIAP, HTR2A, PHB2, IGF1R, PAK1, TTR, AKT1, JAK2, HSP90AA1, PARP1, BRAF, TYR, MMP9, ESR1, FASN, BCL2, MDM2, RAF1, TP53, BIRC2, FGFR1, BCL2L1, PLEC
20	MF	GO:0004407	histone deacetylase activity	6	2.49e-08	1.06398e-06	64.8889	HDAC4, HDAC2, HDAC3, HDAC1, HDAC9, HDAC6
21	MF	GO:0140297	DNA-binding transcription factor binding	11	3.51e-08	1.3489e-06	11.5748	HDAC4, HDAC2, CREBBP, HDAC3, KDM1A, HDAC1, BCL2, EP300, VHL, HDAC9, EIF4E
22	BP	GO:0006979	response to oxidative stress	10	5.77e-08	1.69428e-05	13.317	MAP2K1, EPAS1, MMP2, XPA, BCL2, AKT1, JAK2, PTGS2, TP53, PTGS1
23	MF	GO:0046872	metal ion binding	46	5.96e-08	2.08051e-06	2.1614	FTO, HDAC4, ATF2, HDAC2, ROCK1, HDAC1, NR1I2, XPA, XIAP, ALOX12, PTGS2, HDAC9, CYP19A1, HDAC6, MYLK, PTGS1, CA2, ANPEP, ALOX5, EP300, JAK2, CPA1, CREBBP, PARP1, MMP1, MMP2, PLA2G2A, RPA1, NR1H4, BRAF, TYR, MMP8, MMP9, ESR1, ESR2, AR, PKM, MMP13, FOLH1, AOPEP, CDK2, MDM2, RAF1, TP53, BIRC2, IDO1
24	MF	GO:0002039	p53 binding	8	7.96e-08	2.54639e-06	21.6296	CREBBP, KDM1A, CDK5, HDAC1, MDM2, EP300, HIF1A, TP53
25	BP	GO:0008284	positive regulation of cell population proliferation	16	8.16e-08	1.83226e-05	5.81818	HDAC4, HDAC2, HDAC1, RPA1, FASLG, HTR2A, F2, IGF1R, AR, PAK1, CDK2, MDM2, IGF2BP1, BCL2, JAK2, FGFR1
26	BP	GO:0045429	positive regulation of nitric oxide biosynthetic process	7	8.32e-08	1.83226e-05	31.3554	HSP90AA1, HSP90AB1, AKT1, CD36, JAK2, PTGS2, ESR1
27	MF	GO:0048156	tau protein binding	7	8.94e-08	2.64167e-06	30.9697	HSP90AA1, CREBBP, HSP90AB1, CDK5, ROCK1, EP300, HDAC6
28	BP	GO:2001243	negative regulation of intrinsic apoptotic signaling pathway	6	1.41e-07	2.76939e-05	47.3018	HDAC1, PLAUR, BCL2, AKT1, MMP9, BCL2L1
29	MF	GO:0019901	protein kinase binding	15	1.86e-07	5.10346e-06	5.94705	HDAC4, GRB7, ATF2, MAP2K1, HSP90AB1, PARP1, TFRC, HIF1A, ESR1, CCNA2, PAK1, AKT1, JAK2, PRKACA, BCL2L1
30	BP	GO:0045861	negative regulation of proteolysis	6	2.13e-07	3.75724e-05	43.798	CDK5, AKT1, PLAT, F2, TP53, HDAC6
31	BP	GO:0042981	regulation of apoptotic process	12	2.39e-07	3.82084e-05	8.12746	VCP, HSP90AA1, CDK5, BCL2, XIAP, AKT1, JAK2, RAF1, TP53, JAK3, BIRC2, BCL2L1
32	MF	GO:0001222	transcription corepressor binding	7	2.5e-07	6.39008e-06	26.2051	HDAC3, HDAC1, ELOB, ELOC, HIF1A, ESR1, HDAC6
33	BP	GO:0010628	positive regulation of gene expression	15	2.86e-07	4.19942e-05	5.74051	ATF2, MAP2K1, ROCK1, TFRC, HDAC1, NR1I2, BRAF, HIF1A, MAPK9, AR, MDM2, AKT1, EP300, CD36, TP53
34	MF	GO:0001223	transcription coactivator binding	7	3.14e-07	7.53794e-06	25.2346	AR, CREBBP, EPAS1, EP300, HIF1A, ESR1, TP53
35	BP	GO:0006915	apoptotic process	18	4.47e-07	6.06366e-05	4.43455	ATF2, ROCK1, PARP1, XIAP, FASLG, HIF1A, MMP9, PAK1, CDK5, MDM2, BCL2, AKT1, EP300, JAK2, RAF1, TP53, BIRC2, BCL2L1
36	MF	GO:0005515	protein binding	91	5.23e-07	1.18185e-05	1.28918	ATF2, HSP90AB1, KDM1A, TFRC, PLAT, FASLG, HTR2A, TMEM97, PHB2, IGF1R, MYLK, PLAU, CA2, CTSK, AKT1, EP300, ELOB, ELOC, CD36, JAK2, PRKACA, JAK3, CPA1, MAP2K1, HSP90AA1, IL4R, PARP1, MMP2, IGFBP2, PLAUR, ARNT, DYRK1B, F2, MMP9, NCOR2, CCNA2, CCNA1, AR, FOLH1, PKM, RAF1, TP53, BIRC2, PLEC, HDAC4, FTO, GRB7, VCP, HDAC2, HDAC3, ROCK1, EPAS1, HDAC1, NR1I2, XPA, XIAP, LPAR3, ALOX12, PTGS2, HDAC9, HIF1A,…
37	MF	GO:0016702	oxidoreductase activity, acting on single donors with incorporation of molecular oxygen, incorporation of two atoms of oxygen	5	6.05e-07	1.29104e-05	69.5238	ALOX5, ALOX12, PTGS2, IDO1, PTGS1
38	BP	GO:0000165	MAPK cascade	9	6.86e-07	8.63316e-05	12.2332	MAPK10, MAPK9, ATF2, AR, MAP2K1, BRAF, CD36, RAF1, FGFR1
39	BP	GO:0045944	positive regulation of transcription by RNA polymerase II	22	7.37e-07	8.6522e-05	3.48833	HDAC4, ATF2, CREBBP, HDAC2, HDAC3, PARP1, KDM1A, EPAS1, HDAC1, NR1I2, NR1H4, ARNT, HIF1A, ESR1, ESR2, AR, PKM, AKT1, EP300, JAK2, RAF1, TP53
40	BP	GO:0048511	rhythmic process	9	9.33e-07	0.000102755	11.7471	MAPK10, MAPK9, HDAC2, CREBBP, HDAC3, CDK5, HDAC1, EP300, TP53
41	MF	GO:0016787	hydrolase activity	27	1.14e-06	2.3086e-05	2.8457	HDAC4, VCP, HDAC2, HDAC3, HDAC1, PLAT, ALOX12, HDAC9, HDAC6, PLAU, ANPEP, CTSK, ALOX5, CPA1, HSP90AA1, MMP1, MMP2, PLA2G2A, PTPN13, MMP8, F2, MMP9, MMP13, FOLH1, AOPEP, FASN, HPSE
42	MF	GO:0004674	protein serine/threonine kinase activity	13	1.58e-06	3.03831e-05	5.98266	MAP2K1, ROCK1, DYRK1B, BRAF, MYLK, MAPK10, MAPK9, PAK1, CDK5, CDK2, AKT1, RAF1, PRKACA
43	CC	GO:0000118	histone deacetylase complex	6	1.75e-06	5.83741e-05	29.3277	HDAC4, HDAC2, HDAC3, HDAC1, HDAC9, HDAC6
44	BP	GO:0030574	collagen catabolic process	6	1.87e-06	0.000194063	28.8426	MMP13, MMP1, MMP2, CTSK, MMP8, MMP9
45	MF	GO:0016740	transferase activity	27	2.21e-06	4.04195e-05	2.74752	FTO, ROCK1, XIAP, HDAC6, IGF1R, MYLK, MAPK9, PAK1, AKT1, EP300, JAK2, PRKACA, JAK3, MAP2K1, CREBBP, PARP1, DYRK1B, BRAF, MAPK10, PKM, CDK5, FASN, CDK2, MDM2, RAF1, BIRC2, FGFR1
46	MF	GO:0106310	protein serine kinase activity	12	2.49e-06	4.16389e-05	6.4	MAPK10, MAPK9, PAK1, MAP2K1, CDK5, ROCK1, CDK2, DYRK1B, AKT1, BRAF, RAF1, PRKACA
47	MF	GO:0003682	chromatin binding	14	2.49e-06	4.16389e-05	5.20102	HDAC4, ATF2, CREBBP, HDAC2, HDAC3, PARP1, KDM1A, HDAC1, RPA1, ESR1, NCOR2, AR, EP300, TP53
48	MF	GO:0008237	metallopeptidase activity	9	2.6e-06	4.16524e-05	10.2456	CPA1, MMP13, FOLH1, AOPEP, MMP1, ANPEP, MMP2, MMP8, MMP9
49	BP	GO:0046677	response to antibiotic	5	3.35e-06	0.000311361	46.9264	HSP90AA1, MDM2, HPSE, JAK2, TP53
50	BP	GO:0022617	extracellular matrix disassembly	6	3.36e-06	0.000311361	25.7075	MMP13, MMP1, MMP2, CTSK, MMP8, MMP9
51	MF	GO:0031625	ubiquitin protein ligase binding	11	3.49e-06	5.35394e-05	7.02077	VCP, HSP90AA1, HSP90AB1, PARP1, MDM2, BCL2, ELOB, PRKACA, HIF1A, TP53, HDAC6
52	BP	GO:1900182	positive regulation of protein localization to nucleus	6	3.74e-06	0.000329695	25.1605	CREBBP, TFRC, PARP1, EP300, AKT1, F2
53	MF	GO:0008270	zinc ion binding	29	4.03e-06	5.95348e-05	2.52362	HDAC4, ATF2, ROCK1, NR1I2, XPA, XIAP, HDAC6, CA2, ANPEP, EP300, CPA1, CREBBP, PARP1, MMP1, MMP2, RPA1, NR1H4, BRAF, MMP8, MMP9, ESR1, ESR2, AR, MMP13, AOPEP, MDM2, RAF1, TP53, BIRC2
54	MF	GO:0004252	serine-type endopeptidase activity	9	6.14e-06	8.73045e-05	9.125	MMP13, PLAU, MMP1, MMP2, CTSK, PLAT, F2, MMP8, MMP9
55	BP	GO:0009410	response to xenobiotic stimulus	10	6.46e-06	0.000501901	7.58042	HSP90AA1, HDAC2, HDAC3, SRD5A2, MMP2, IGFBP2, MDM2, BCL2, HTR2A, TP53
56	BP	GO:0006468	protein phosphorylation	10	6.66e-06	0.000501901	7.55138	MAPK10, MAPK9, CDK2, DYRK1B, AKT1, BRAF, RAF1, PRKACA, FGFR1, MYLK
57	BP	GO:0071456	cellular response to hypoxia	8	6.76e-06	0.000501901	11.2623	CCNA2, EPAS1, MDM2, BCL2, VHL, PTGS2, HIF1A, TP53
58	BP	GO:0034605	cellular response to heat	6	6.84e-06	0.000501901	22.3122	VCP, HSP90AA1, HDAC2, HSP90AB1, PRKACA, HDAC6
59	CC	GO:0000785	chromatin	19	6.9e-06	0.000201862	3.4456	HDAC4, ATF2, CREBBP, HDAC2, HDAC3, PARP1, KDM1A, EPAS1, HDAC1, NR1I2, NR1H4, ARNT, HIF1A, ESR1, ESR2, NCOR2, AR, EP300, TP53
60	MF	GO:0004713	protein tyrosine kinase activity	8	7.32e-06	0.000100453	11.1238	MAP2K1, PKM, DYRK1B, BRAF, JAK2, JAK3, FGFR1, IGF1R
61	MF	GO:0004879	nuclear receptor activity	6	7.96e-06	0.000105452	21.6296	AR, NR1I2, NR1H4, ARNT, ESR1, ESR2
62	BP	GO:0120162	positive regulation of cold-induced thermogenesis	7	1.26e-05	0.000884837	13.5258	HDAC3, IL4R, KDM1A, EPAS1, CD36, JAK2, IGF1R
63	CC	GO:0017053	transcription repressor complex	6	1.38e-05	0.000352833	19.4014	NCOR2, HDAC4, HDAC3, HDAC1, MDM2, TP53
64	MF	GO:0030235	nitric-oxide synthase regulator activity	4	1.49e-05	0.00019085	77.8667	HSP90AA1, HSP90AB1, AKT1, ESR1
65	CC	GO:0016604	nuclear body	11	1.51e-05	0.000352833	5.94344	NCOR2, CREBBP, PARP1, NR1I2, CDK2, MDM2, XPA, ARNT, HIF1A, TP53, EIF4E
66	MF	GO:0004712	protein serine/threonine/tyrosine kinase activity	5	1.56e-05	0.000192811	32.4444	MAPK9, MAP2K1, DYRK1B, AKT1, PRKACA
67	BP	GO:0043410	positive regulation of MAPK cascade	9	1.73e-05	0.00116957	7.91883	AR, MAP2K1, ROCK1, LPAR3, CD36, JAK2, RAF1, FGFR1, IGF1R
68	BP	GO:0006476	protein deacetylation	4	1.97e-05	0.00128485	71.6694	HDAC4, HDAC3, HDAC1, HDAC6
69	MF	GO:0008233	peptidase activity	13	2.03e-05	0.000243161	4.65196	CPA1, MMP1, MMP2, PLAT, F2, MMP8, MMP9, MMP13, FOLH1, AOPEP, PLAU, ANPEP, CTSK
70	BP	GO:0048009	insulin-like growth factor receptor signaling pathway	5	2.19e-05	0.00137766	29.8623	AR, MAP2K1, AKT1, RAF1, IGF1R
71	BP	GO:0042220	response to cocaine	5	2.78e-05	0.00168897	28.1558	HSP90AA1, HDAC2, CDK5, MDM2, HTR2A
72	BP	GO:0006508	proteolysis	14	3.06e-05	0.0018	4.11218	CPA1, MMP1, MMP2, PLAT, F2, MMP8, MMP9, MMP13, FOLH1, AOPEP, PLAU, ANPEP, CTSK, VHL
73	BP	GO:0071498	cellular response to fluid shear stress	4	3.39e-05	0.00191588	60.6434	HDAC3, MMP2, PTGS2, PLEC
74	BP	GO:0035987	endodermal cell differentiation	5	3.48e-05	0.00191588	26.6339	MAP2K1, MMP2, EP300, MMP8, MMP9
75	BP	GO:0006338	chromatin remodeling	10	4.07e-05	0.00217265	6.00887	HDAC4, PAK1, HDAC2, CREBBP, PKM, HDAC1, CDK2, EP300, JAK2, ESR1
76	CC	GO:0048471	perinuclear region of cytoplasm	14	4.17e-05	0.000887387	3.9926	MAP2K1, VCP, HSP90AA1, HSP90AB1, TFRC, PLA2G2A, FASLG, TYR, HDAC6, ALOX5, IGF2BP1, PRKACA, EIF4E, PLEC
77	BP	GO:0010558	negative regulation of macromolecule biosynthetic process	5	4.76e-05	0.00245397	24.6364	HDAC4, KDM1A, NR1H4, VHL, HDAC9
78	BP	GO:0010468	regulation of gene expression	11	4.87e-05	0.00245397	5.17422	AR, KDM1A, ROCK1, CDK2, MDM2, BCL2, VHL, F2, HIF1A, ESR1, FGFR1
79	CC	GO:0097124	cyclin A2-CDK2 complex	3	6.57e-05	0.00128049	210.182	CCNA2, CCNA1, CDK2
80	BP	GO:0010629	negative regulation of gene expression	10	6.86e-05	0.00335877	5.61513	MAP2K1, HDAC1, MDM2, AKT1, VHL, CD36, HIF1A, ESR1, TP53, FGFR1
81	BP	GO:0045597	positive regulation of cell differentiation	6	7.28e-05	0.00346672	13.7505	AR, HSP90AB1, KDM1A, VHL, JAK2, FGFR1
82	MF	GO:0160216	protein lysine delactylase activity	3	7.65e-05	0.000890555	194.667	HDAC2, HDAC3, HDAC1
83	BP	GO:1904645	response to amyloid-beta	4	7.94e-05	0.00365823	46.3743	HDAC2, MMP13, MMP2, MMP9
84	BP	GO:0000082	G1/S transition of mitotic cell cycle	6	8.12e-05	0.00365823	13.438	CCNA2, CCNA1, CDK2, BCL2, EIF4EBP1, EIF4E
85	MF	GO:0051213	dioxygenase activity	6	8.15e-05	0.000920603	13.4253	FTO, ALOX5, ALOX12, PTGS2, IDO1, PTGS1
86	BP	GO:0051091	positive regulation of DNA-binding transcription factor activity	5	8.3e-05	0.00365823	21.4229	ATF2, EP300, ESR1, PHB2, ESR2
87	MF	GO:0005524	ATP binding	21	8.75e-05	0.000959975	2.63912	MAP2K1, VCP, HSP90AA1, HSP90AB1, ROCK1, DYRK1B, BRAF, IGF1R, MYLK, MAPK10, MAPK9, PAK1, PKM, CDK5, CDK2, AKT1, JAK2, RAF1, PRKACA, JAK3, FGFR1
88	MF	GO:0042803	protein homodimerization activity	14	9.42e-05	0.0010047	3.68288	ATF2, HSP90AA1, HSP90AB1, PARP1, TFRC, XPA, ARNT, TYR, PTGS2, PHB2, PKM, AKT1, KCNN4, FGFR1
89	BP	GO:0010039	response to iron ion	4	9.49e-05	0.00398177	43.798	TFRC, MDM2, BCL2, HIF1A
90	BP	GO:1901701	cellular response to oxygen-containing compound	4	9.49e-05	0.00398177	43.798	PARP1, ESR1, ESR2, IGF1R
91	BP	GO:0032880	regulation of protein localization	6	0.0001	0.00411338	12.8538	HSP90AA1, HSP90AB1, KDM1A, PARP1, BCL2, AKT1
92	MF	GO:0016922	nuclear receptor binding	5	0.000103	0.00106935	20.2778	NCOR2, NR1I2, NR1H4, EP300, HIF1A
93	CC	GO:0098978	glutamatergic synapse	12	0.000111	0.0019942	4.2461	MAP2K1, VCP, TFRC, MDM2, AKT1, BRAF, PLAT, HTR2A, JAK2, PRKACA, EIF4E, FGFR1
94	MF	GO:0003714	transcription corepressor activity	8	0.000121	0.00122315	7.17665	NCOR2, HDAC4, CREBBP, HDAC3, KDM1A, HDAC1, VHL, HDAC9
95	BP	GO:0043627	response to estrogen	5	0.000125	0.00488498	19.3226	HSP90AA1, MMP2, IGFBP2, EP300, ESR1
96	BP	GO:0048538	thymus development	5	0.000125	0.00488498	19.3226	MAP2K1, BCL2, BRAF, TYR, RAF1
97	MF	GO:0004175	endopeptidase activity	6	0.00013	0.00128067	12.1667	MMP13, MMP1, MMP2, F2, MMP8, MMP9
98	BP	GO:0030335	positive regulation of cell migration	9	0.000135	0.00517583	5.91273	GRB7, PAK1, MAP2K1, PLAU, MMP2, AKT1, JAK2, IGF1R, MYLK
99	BP	GO:0007165	signal transduction	25	0.000141	0.00521303	2.27273	GRB7, ROCK1, TFRC, EPAS1, NR1I2, LPAR3, FASLG, HTR2A, HIF1A, IGF1R, PLAU, AKT1, JAK2, PRKACA, MAP2K1, CREBBP, IL4R, PLAUR, BRAF, ESR1, ESR2, MAPK10, AR, CDK2, RAF1
100	BP	GO:0051402	neuron apoptotic process	6	0.000142	0.00521303	11.9449	CDK5, BCL2, XIAP, HIF1A, TP53, BCL2L1
101	BP	GO:1904707	positive regulation of vascular associated smooth muscle cell proliferation	5	0.000145	0.00521658	18.5935	PAK1, MMP2, MDM2, JAK2, MMP9
102	MF	GO:0160008	protein decrotonylase activity	3	0.000153	0.00142882	146	HDAC2, HDAC3, HDAC1
103	MF	GO:0160009	histone decrotonylase activity	3	0.000153	0.00142882	146	HDAC2, HDAC3, HDAC1
104	BP	GO:0034644	cellular response to UV	5	0.00018	0.00633886	17.5974	CREBBP, KDM1A, PARP1, EP300, TP53
105	MF	GO:0019904	protein domain specific binding	8	0.000188	0.00171639	6.68383	CCNA2, VCP, CDK2, MDM2, PLAUR, XPA, PRKACA, HIF1A
106	CC	GO:0098794	postsynapse	8	0.0002	0.00334371	6.6199	CDK5, TFRC, AKT1, BRAF, JAK2, PRKACA, EIF4E, FGFR1
107	BP	GO:0050727	regulation of inflammatory response	6	0.000214	0.00737947	10.9495	ALOX5, XIAP, JAK2, PTGS2, ESR1, BIRC2
108	BP	GO:0090398	cellular senescence	5	0.00022	0.00746623	16.7026	MAPK10, MAPK9, MAP2K1, CDK2, TP53
109	BP	GO:0030520	estrogen receptor signaling pathway	4	0.00023	0.0076572	32.8485	AR, ESR1, PHB2, ESR2
110	BP	GO:0007249	canonical NF-kappaB signal transduction	5	0.000267	0.00871155	15.8944	VCP, CREBBP, EP300, XIAP, BIRC2
111	CC	GO:0034774	secretory granule lumen	6	0.000291	0.0043749	10.2528	VCP, HSP90AA1, PKM, HSP90AB1, ROCK1, ALOX5
112	CC	GO:0005739	mitochondrion	21	0.000299	0.0043749	2.40929	ATF2, MAP2K1, HSP90AA1, HSP90AB1, PARP1, MMP2, PLA2G2A, BRAF, PHB2, ESR2, MAPK10, DHFR, MAPK9, PKM, BCL2, AKT1, VHL, RAF1, PRKACA, TP53, BCL2L1
113	BP	GO:0043525	positive regulation of neuron apoptotic process	5	0.00032	0.0100788	15.1608	HDAC3, CDK5, FASLG, HTR2A, TP53
114	BP	GO:0040029	epigenetic regulation of gene expression	5	0.00032	0.0100788	15.1608	HDAC4, HDAC3, KDM1A, HDAC9, HDAC6
115	CC	GO:0030027	lamellipodium	7	0.000323	0.00438966	7.54499	PAK1, CDK5, ROCK1, IGF2BP1, AKT1, PTPN13, MYLK
116	MF	GO:0016491	oxidoreductase activity	12	0.000332	0.00296692	3.7376	DHFR, FTO, KDM1A, SRD5A2, ALOX5, FASN, ALOX12, TYR, PTGS2, CYP19A1, IDO1, PTGS1
117	CC	GO:1904813	ficolin-1-rich granule lumen	6	0.000338	0.00438966	9.92985	VCP, HSP90AA1, PKM, HSP90AB1, ALOX5, MMP9
118	BP	GO:0071480	cellular response to gamma radiation	4	0.000367	0.0113574	28.1558	KDM1A, MDM2, TP53, BCL2L1
119	CC	GO:0043209	myelin sheath	4	0.000375	0.00461853	28.0242	HSP90AA1, CA2, BCL2, PLEC
120	BP	GO:0045892	negative regulation of DNA-templated transcription	12	0.000406	0.0119907	3.64983	NCOR2, HDAC2, HDAC3, CDK5, PARP1, HDAC1, NR1I2, MDM2, PHB2, TP53, HDAC9, HDAC6
121	BP	GO:0006366	transcription by RNA polymerase II	8	0.000407	0.0119907	5.88331	AR, HDAC3, PARP1, EPAS1, NR1H4, EP300, JAK2, ESR1
122	BP	GO:1902894	negative regulation of miRNA transcription	4	0.000408	0.0119907	27.185	NCOR2, HDAC4, HIF1A, ESR1
123	BP	GO:0051726	regulation of cell cycle	8	0.000416	0.0120264	5.86144	HSP90AB1, CDK5, MDM2, BCL2, XIAP, PRKACA, TP53, BIRC2
124	CC	GO:0043025	neuronal cell body	9	0.000418	0.00489	5.00433	HSP90AA1, HSP90AB1, SRD5A2, CDK5, HDAC1, IGF2BP1, HTR2A, KCNN4, HDAC6
125	MF	GO:0003684	damaged DNA binding	5	0.000446	0.0038903	13.9048	CREBBP, PARP1, XPA, RPA1, EP300
126	BP	GO:0007173	epidermal growth factor receptor signaling pathway	5	0.000449	0.0126425	13.8796	GRB7, PLAU, AKT1, BRAF, HDAC6
127	BP	GO:0048545	response to steroid hormone	4	0.000452	0.0126425	26.2788	SRD5A2, IGFBP2, MDM2, BCL2
128	MF	GO:0097718	disordered domain specific binding	4	0.000469	0.00399834	25.9556	HSP90AA1, HSP90AB1, MDM2, TP53
129	BP	GO:0010507	negative regulation of autophagy	5	0.000474	0.013046	13.6869	BCL2, EP300, AKT1, VHL, BCL2L1
130	BP	GO:0010575	positive regulation of vascular endothelial growth factor production	4	0.000548	0.0145055	24.6364	ARNT, HPSE, PTGS2, HIF1A
131	BP	GO:0045742	positive regulation of epidermal growth factor receptor signaling pathway	4	0.000548	0.0145055	24.6364	PLAU, PLAUR, FASLG, MMP9
132	BP	GO:0010467	gene expression	8	0.000552	0.0145055	5.59123	ATF2, AR, HDAC3, EPAS1, AKT1, LPAR3, FGFR1, PLEC
133	BP	GO:0042127	regulation of cell population proliferation	7	0.000575	0.0148958	6.76292	PLAU, BRAF, PTGS2, HIF1A, TP53, BIRC2, PTGS1
134	MF	GO:1990841	promoter-specific chromatin binding	5	0.00058	0.00483812	12.9778	ATF2, HDAC2, KDM1A, HDAC1, TP53
135	CC	GO:0005901	caveola	5	0.000611	0.00637477	12.816	FASLG, CD36, HTR2A, JAK2, HDAC6
136	CC	GO:0070062	extracellular exosome	23	0.000626	0.00637477	2.15619	VCP, HSP90AA1, HSP90AB1, TFRC, PLA2G2A, IGFBP2, FASLG, PLAT, ALOX12, F2, PTPN13, MMP9, PTGS1, PKM, FOLH1, TTR, PLAU, CA2, ANPEP, FASN, PRKACA, EIF4E, PLEC
137	CC	GO:0009897	external side of plasma membrane	9	0.000627	0.00637477	4.70556	IL4R, TFRC, PLAU, ANPEP, CTSK, PLAUR, FASLG, CD36, F2
138	BP	GO:0031398	positive regulation of protein ubiquitination	5	0.000674	0.0172052	12.4741	MAPK9, HDAC3, KDM1A, XIAP, BIRC2
139	BP	GO:0006974	DNA damage response	11	0.000705	0.0172899	3.71233	ATF2, PAK1, VCP, PARP1, CDK2, XPA, BCL2, RPA1, XIAP, DYRK1B, TP53
140	BP	GO:0030183	B cell differentiation	5	0.000707	0.0172899	12.3182	HDAC4, BCL2, EP300, HDAC9, JAK3
141	BP	GO:0032436	positive regulation of proteasomal ubiquitin-dependent protein catabolic process	5	0.000707	0.0172899	12.3182	MAPK9, VCP, MDM2, AKT1, ELOB
142	BP	GO:0071392	cellular response to estradiol stimulus	4	0.000778	0.0187736	21.899	CCNA2, MMP2, ESR1, ESR2
143	CC	GO:0005886	plasma membrane	44	0.000799	0.00772351	1.56032	GRB7, HDAC3, HSP90AB1, ROCK1, TFRC, LPAR3, FASLG, TMEM97, HTR2A, PHB2, IGF1R, MYLK, MAPK9, PAK1, PLAU, CA2, ANPEP, CTSK, AKT1, VHL, CD36, JAK2, KCNN4, PRKACA, JAK3, MAP2K1, HSP90AA1, IL4R, MMP2, PLA2G2A, PLAUR, BRAF, PTPN13, F2, ESR1, MAPK10, AR, FOLH1, CDK5, FASN, MDM2, RAF1, FGFR1, PLEC
144	MF	GO:0051059	NF-kappaB binding	4	0.000806	0.00658527	21.6296	HDAC2, HDAC3, HDAC1, EP300
145	CC	GO:0005741	mitochondrial outer membrane	7	0.000825	0.00772351	6.31448	ATF2, PLA2G2A, BCL2, RAF1, PHB2, BCL2L1, PLEC
146	MF	GO:0000166	nucleotide binding	21	0.000837	0.0066963	2.22295	MAP2K1, VCP, HSP90AA1, HSP90AB1, ROCK1, DYRK1B, BRAF, IGF1R, MYLK, MAPK10, MAPK9, PAK1, PKM, CDK5, CDK2, AKT1, JAK2, RAF1, PRKACA, JAK3, FGFR1
147	BP	GO:0014909	smooth muscle cell migration	3	0.000878	0.0209178	65.697	PLAU, BCL2, PLAT
148	BP	GO:0016477	cell migration	8	0.000892	0.0209479	5.1527	PAK1, CDK5, MMP2, BCL2, AKT1, PHB2, MMP9, FGFR1
149	BP	GO:0032355	response to estradiol	5	0.000968	0.0224439	11.3271	CCNA2, NCOR2, IGFBP2, ESR1, CYP19A1
150	BP	GO:0030522	intracellular receptor signaling pathway	4	0.000985	0.0225344	20.2145	AR, NR1I2, NR1H4, ARNT
151	CC	GO:0030424	axon	9	0.00104349	0.00939139	4.34859	PAK1, MAP2K1, CDK5, IGF2BP1, LPAR3, HTR2A, HDAC6, IGF1R, PLEC
152	BP	GO:0032060	bleb assembly	3	0.00109453	0.0247252	59.1273	ROCK1, LPAR3, MYLK
153	MF	GO:0000987	cis-regulatory region sequence-specific DNA binding	5	0.00114965	0.00900952	10.8148	ATF2, EPAS1, ARNT, HIF1A, TP53
154	BP	GO:0042307	positive regulation of protein import into nucleus	4	0.00122361	0.0272912	18.7706	HSP90AA1, HDAC3, EP300, JAK2
155	MF	GO:0043565	sequence-specific DNA binding	10	0.00122425	0.00940224	3.78729	ATF2, AR, EPAS1, NR1I2, NR1H4, BCL2, ARNT, HIF1A, ESR1, ESR2
156	CC	GO:0016607	nuclear speck	9	0.00124118	0.0107502	4.23185	FTO, HDAC4, MAPK9, AR, EPAS1, NR1H4, PRKACA, HIF1A, EIF4E
157	MF	GO:0001221	transcription coregulator binding	4	0.00126766	0.00954474	18.5397	HDAC2, NR1H4, EP300, ESR1
158	CC	GO:0035861	site of double-strand break	5	0.00133189	0.0107502	10.405	ATF2, VCP, PARP1, RPA1, TP53
159	CC	GO:0005576	extracellular region	25	0.00133228	0.0107502	1.95119	VCP, HSP90AB1, ROCK1, TFRC, PLAT, FASLG, TTR, PLAU, CTSK, ALOX5, CPA1, HSP90AA1, IL4R, MMP1, MMP2, PLA2G2A, IGFBP2, PLAUR, MMP8, F2, MMP9, PKM, MMP13, HPSE, FGFR1
160	BP	GO:0019372	lipoxygenase pathway	3	0.00133339	0.0290052	53.7521	ALOX5, ALOX12, PTGS2
161	BP	GO:0071492	cellular response to UV-A	3	0.00133339	0.0290052	53.7521	MMP1, MMP2, MMP9
162	MF	GO:0034056	estrogen response element binding	3	0.0013663	0.0100896	53.0909	AR, ESR1, ESR2
163	BP	GO:0045814	negative regulation of gene expression, epigenetic	4	0.00140142	0.0301135	17.9174	HDAC4, HDAC1, HDAC9, HDAC6
164	BP	GO:0043065	positive regulation of apoptotic process	8	0.00145272	0.0308396	4.73492	MMP2, BCL2, FASLG, JAK2, TP53, MMP9, IDO1, BCL2L1
165	MF	GO:0019903	protein phosphatase binding	5	0.00146037	0.0105808	10.1389	VCP, HSP90AA1, BCL2, KCNN4, JAK3
166	CC	GO:0010494	cytoplasmic stress granule	5	0.00148393	0.0112013	10.1049	GRB7, VCP, ROCK1, IGF2BP1, EIF4E
167	CC	GO:0042470	melanosome	5	0.00148393	0.0112013	10.1049	HSP90AA1, HSP90AB1, TFRC, FASN, TYR
168	BP	GO:0051918	negative regulation of fibrinolysis	3	0.00159483	0.0326755	49.2727	PLAU, PLAT, F2
169	BP	GO:0071374	cellular response to parathyroid hormone stimulus	3	0.00159483	0.0326755	49.2727	HDAC3, PRKACA, HDAC6
170	BP	GO:0034121	regulation of toll-like receptor signaling pathway	3	0.00159483	0.0326755	49.2727	CD36, ESR1, BIRC2
171	BP	GO:0036211	protein modification process	5	0.00174531	0.0353476	9.66132	HDAC2, HDAC3, KDM1A, PARP1, PLAT
172	BP	GO:0018105	peptidyl-serine phosphorylation	4	0.00180383	0.0358125	16.4242	ROCK1, CDK2, AKT1, PRKACA
173	BP	GO:0032869	cellular response to insulin stimulus	5	0.00180891	0.0358125	9.56752	PAK1, PKM, PARP1, AKT1, HDAC9
174	BP	GO:0017148	negative regulation of translation	5	0.00187411	0.0366909	9.47552	DHFR, GRB7, IGF2BP1, EIF4EBP1, EIF4E
175	MF	GO:0019213	deacetylase activity	3	0.00192486	0.0136879	44.9231	HDAC2, HDAC3, HDAC6
176	BP	GO:0050821	protein stabilization	7	0.00196242	0.0379977	5.32678	HSP90AA1, CREBBP, HSP90AB1, EP300, VHL, PHB2, TP53
177	BP	GO:0001701	in utero embryonic development	7	0.00207914	0.0398201	5.26579	ATF2, AR, HDAC3, RPA1, TP53, FGFR1, BCL2L1
178	BP	GO:1904646	cellular response to amyloid-beta	4	0.0021484	0.0407041	15.4581	CDK5, PARP1, CD36, IGF1R
179	BP	GO:0006325	chromatin organization	9	0.00227877	0.0427148	3.83943	HDAC4, HDAC2, HDAC3, KDM1A, HDAC1, RPA1, JAK2, HDAC9, HDAC6
180	MF	GO:0004222	metalloendopeptidase activity	5	0.00232594	0.0162393	8.92966	MMP13, MMP1, MMP2, MMP8, MMP9
181	BP	GO:0007596	blood coagulation	5	0.00237674	0.0440369	8.87797	PLAU, PLAUR, PLAT, CD36, F2
182	BP	GO:0033554	cellular response to stress	4	0.00239929	0.0440369	14.8748	MAPK10, MAPK9, AKT1, TP53
183	BP	GO:0070266	necroptotic process	3	0.00251245	0.0446812	39.4182	FASLG, TP53, BIRC2
184	BP	GO:0097049	motor neuron apoptotic process	3	0.00251245	0.0446812	39.4182	ATF2, ROCK1, BCL2
185	BP	GO:0060333	type II interferon-mediated signaling pathway	3	0.00251245	0.0446812	39.4182	JAK2, RAF1, TP53
186	BP	GO:0034599	cellular response to oxidative stress	5	0.00253582	0.0446812	8.72084	ATF2, PARP1, ARNT, CD36, HIF1A
187	BP	GO:0021549	cerebellum development	4	0.00280841	0.0484888	14.0779	NCOR2, PAK1, CDK5, TP53
188	BP	GO:0031103	axon regeneration	3	0.00286199	0.0484888	36.9545	DHFR, BCL2, JAK2
189	BP	GO:0060765	regulation of androgen receptor signaling pathway	3	0.00286199	0.0484888	36.9545	KDM1A, EP300, HDAC6
190	BP	GO:0030194	positive regulation of blood coagulation	3	0.00286199	0.0484888	36.9545	CD36, HPSE, F2
191	BP	GO:0007507	heart development	7	0.00289339	0.0485539	4.92727	ATF2, MAP2K1, MMP2, MDM2, EP300, TP53, HDAC9
192	BP	GO:0008584	male gonad development	5	0.00296526	0.0492905	8.35131	AR, SRD5A2, BCL2, ESR1, BCL2L1
193	MF	GO:0044877	protein-containing complex binding	8	0.00312527	0.0214304	4.13086	NCOR2, MAP2K1, VCP, TTR, TFRC, CD36, HTR2A, BIRC2
194	BP	GO:0060749	mammary gland alveolus development	3	0.00323301	0.0532389	34.7807	AR, ESR1, PHB2
195	BP	GO:0035264	multicellular organism growth	5	0.00334274	0.0545363	8.0775	AR, XPA, EP300, TP53, PLEC
196	BP	GO:0031648	protein destabilization	4	0.00341716	0.0547366	13.1394	CREBBP, MDM2, EP300, HDAC6
197	BP	GO:0001837	epithelial to mesenchymal transition	4	0.00341716	0.0547366	13.1394	KDM1A, ROCK1, HIF1A, FGFR1
198	CC	GO:0000791	euchromatin	4	0.00342809	0.0250679	13.1364	NR1H4, JAK2, HIF1A, ESR1
199	BP	GO:0070374	positive regulation of ERK1 and ERK2 cascade	6	0.00391636	0.0621678	5.71278	MAP2K1, PLA2G2A, BRAF, CD36, HTR2A, PHB2
200	BP	GO:0071391	cellular response to estrogen stimulus	3	0.00403856	0.062973	31.1196	AR, MDM2, ESR1
201	BP	GO:0042730	fibrinolysis	3	0.00403856	0.062973	31.1196	PLAU, PLAT, F2
202	MF	GO:0004708	MAP kinase kinase activity	3	0.00413691	0.0278697	30.7368	MAPK10, MAP2K1, BRAF
203	BP	GO:0008209	androgen metabolic process	3	0.00447266	0.0679382	29.5636	SRD5A2, ESR1, CYP19A1
204	BP	GO:0033138	positive regulation of peptidyl-serine phosphorylation	3	0.00447266	0.0679382	29.5636	AKT1, BRAF, RAF1
205	BP	GO:0008637	apoptotic mitochondrial changes	3	0.00447266	0.0679382	29.5636	BCL2, AKT1, BCL2L1
206	BP	GO:0007005	mitochondrion organization	5	0.00454687	0.068475	7.40943	PARP1, EPAS1, PHB2, BCL2L1, PLEC
207	BP	GO:0016525	negative regulation of angiogenesis	5	0.00466901	0.0697185	7.35414	ATF2, ROCK1, ALOX5, FASLG, CD36
208	BP	GO:0051897	positive regulation of phosphatidylinositol 3-kinase/protein kinase B signal transduction	6	0.00477877	0.0707579	5.44952	EP300, HPSE, F2, JAK2, FGFR1, IGF1R
209	BP	GO:0014044	Schwann cell development	3	0.00492736	0.0723501	28.1558	MAP2K1, CDK5, RAF1
210	BP	GO:0007204	positive regulation of cytosolic calcium ion concentration	5	0.00531292	0.0773666	7.0896	LPAR3, CD36, HTR2A, JAK2, ESR1
211	BP	GO:0010744	positive regulation of macrophage derived foam cell differentiation	3	0.00540245	0.0780255	26.876	MAPK9, PLA2G2A, CD36
212	CC	GO:0043231	intracellular membrane-bounded organelle	12	0.00560051	0.0397127	2.61909	FTO, MAP2K1, VCP, PKM, TFRC, CTSK, BRAF, HPSE, TYR, PTGS2, ESR2, IGF1R
213	MF	GO:0005518	collagen binding	4	0.00567526	0.0375741	10.9671	PAK1, MMP13, CTSK, MMP9
214	CC	GO:0009986	cell surface	10	0.00581062	0.0399907	2.99831	HSP90AA1, FOLH1, HSP90AB1, TFRC, PLAU, PLAUR, FASLG, PLAT, CD36, PHB2
215	BP	GO:0002223	stimulatory C-type lectin receptor signaling pathway	3	0.0058977	0.0838045	25.7075	PAK1, CREBBP, EP300
216	BP	GO:0060324	face development	3	0.0058977	0.0838045	25.7075	MAP2K1, BRAF, RAF1
217	MF	GO:0097110	scaffold protein binding	4	0.00590043	0.0384028	10.8148	MAP2K1, HSP90AA1, BRAF, MYLK
218	BP	GO:0010506	regulation of autophagy	4	0.00615422	0.0867499	10.6536	XPA, BCL2, EP300, HDAC6
219	BP	GO:0007004	telomere maintenance via telomerase	3	0.00641292	0.0882715	24.6364	HSP90AA1, HSP90AB1, RPA1
220	BP	GO:0031929	TOR signaling	3	0.00641292	0.0882715	24.6364	EIF4EBP1, AKT1, HIF1A
221	BP	GO:0045821	positive regulation of glycolytic process	3	0.00641292	0.0882715	24.6364	ARNT, HTR2A, HIF1A
222	BP	GO:0030198	extracellular matrix organization	5	0.00646255	0.0882715	6.70377	MMP13, MMP1, MMP2, MMP8, MMP9
223	BP	GO:0043123	positive regulation of canonical NF-kappaB signal transduction	6	0.00677592	0.0918398	5.01079	TFRC, PARP1, XIAP, FASLG, CD36, BIRC2
224	BP	GO:0001836	release of cytochrome c from mitochondria	3	0.00694789	0.0927438	23.6509	BCL2, TP53, BCL2L1
225	BP	GO:0090200	positive regulation of release of cytochrome c from mitochondria	3	0.00694789	0.0927438	23.6509	PLAUR, TP53, MMP9
226	CC	GO:0005615	extracellular space	18	0.00704249	0.0470841	1.99645	CPA1, TFRC, MMP2, PLA2G2A, IGFBP2, FASLG, PLAT, F2, MMP8, MMP9, MMP13, TTR, PLAU, ANPEP, CTSK, ALOX5, HPSE, CD36
227	MF	GO:0003707	nuclear steroid receptor activity	3	0.00711536	0.0455383	23.36	AR, ESR1, ESR2
228	BP	GO:0019221	cytokine-mediated signaling pathway	5	0.00742565	0.0979202	6.44088	IL4R, AKT1, JAK2, PRKACA, JAK3
229	BP	GO:0001892	embryonic placenta development	3	0.0075024	0.0979202	22.7413	EPAS1, ARNT, HIF1A
230	BP	GO:0140861	DNA repair-dependent chromatin remodeling	3	0.0075024	0.0979202	22.7413	HDAC3, KDM1A, PARP1
231	BP	GO:0008285	negative regulation of cell population proliferation	8	0.00757667	0.0981624	3.50384	HDAC4, AR, MAP2K1, BCL2, VHL, JAK2, RAF1, TP53
232	MF	GO:0020037	heme binding	5	0.00792398	0.0498821	6.32035	JAK2, PTGS2, CYP19A1, IDO1, PTGS1
233	BP	GO:0007565	female pregnancy	4	0.00816892	0.104302	9.61419	MMP2, IGFBP2, BCL2, IDO1
234	BP	GO:0042060	wound healing	4	0.00816892	0.104302	9.61419	PAK1, HPSE, RAF1, PLEC
235	MF	GO:0023026	MHC class II protein complex binding	3	0.00827026	0.0512223	21.6296	HSP90AA1, PKM, HSP90AB1
236	BP	GO:0031669	cellular response to nutrient levels	4	0.00844482	0.107049	9.49836	CREBBP, EP300, AKT1, PRKACA
237	MF	GO:0001228	DNA-binding transcription activator activity, RNA polymerase II-specific	8	0.0086566	0.052764	3.4152	ATF2, AR, EPAS1, NR1I2, NR1H4, HIF1A, ESR1, TP53
238	BP	GO:0061157	mRNA destabilization	3	0.00866924	0.108335	21.1169	FTO, MAPK9, ROCK1
239	BP	GO:0010332	response to gamma radiation	3	0.00866924	0.108335	21.1169	PARP1, BCL2, TP53
240	BP	GO:0043161	proteasome-mediated ubiquitin-dependent protein catabolic process	7	0.00913505	0.113352	3.87538	VCP, MDM2, AKT1, VHL, JAK2, PRKACA, BIRC2
241	CC	GO:0097123	cyclin A1-CDK2 complex	2	0.0093975	0.0610837	210.182	CCNA1, CDK2
242	MF	GO:0000978	RNA polymerase II cis-regulatory region sequence-specific DNA binding	13	0.00985291	0.0572871	2.30061	HDAC4, ATF2, EPAS1, HDAC1, NR1I2, NR1H4, ARNT, HIF1A, ESR1, ESR2, HDAC6, AR, TP53
243	BP	GO:0001678	intracellular glucose homeostasis	3	0.00991182	0.121382	19.7091	NR1H4, RAF1, HIF1A
244	BP	GO:0006954	inflammatory response	8	0.00992001	0.121382	3.32643	HDAC4, ALOX5, FASN, PLA2G2A, NR1H4, AKT1, HDAC9, IDO1
245	MF	GO:0003824	catalytic activity	7	0.0099229	0.0572871	3.80633	PAK1, PKM, FOLH1, PARP1, FASN, PLA2G2A, BRAF
246	BP	GO:0070243	regulation of thymocyte apoptotic process	2	0.0100201	0.121762	197.091	HIF1A, TP53
247	CC	GO:0000781	chromosome, telomeric region	5	0.0100258	0.0634067	5.90398	HDAC2, KDM1A, PARP1, CDK2, RPA1
248	MF	GO:0160010	protein de-2-hydroxyisobutyrylase activity	2	0.0101446	0.0572871	194.667	HDAC2, HDAC3
249	MF	GO:0044017	histone H3K27 acetyltransferase activity	2	0.0101446	0.0572871	194.667	CREBBP, EP300
250	MF	GO:0044013	histone H2B acetyltransferase activity	2	0.0101446	0.0572871	194.667	ATF2, EP300
251	BP	GO:0006511	ubiquitin-dependent protein catabolic process	6	0.0102109	0.122686	4.53083	VCP, MDM2, XIAP, AKT1, ELOC, HDAC6
252	BP	GO:0043524	negative regulation of neuron apoptotic process	5	0.0102355	0.122686	5.8658	BCL2, BRAF, JAK2, HIF1A, BCL2L1
253	MF	GO:0005496	steroid binding	3	0.010813	0.0601765	18.8387	AR, ESR1, ESR2
254	BP	GO:0008283	cell population proliferation	6	0.0111855	0.131024	4.42901	HDAC4, BCL2, AKT1, TYR, TP53, FGFR1
255	BP	GO:1990000	amyloid fibril formation	3	0.0112285	0.131024	18.4773	MDM2, VHL, CD36
256	BP	GO:0030878	thyroid gland development	3	0.0112285	0.131024	18.4773	MAP2K1, BRAF, RAF1
257	BP	GO:0071168	protein localization to chromatin	3	0.0112285	0.131024	18.4773	PARP1, EP300, ESR1
258	MF	GO:0008289	lipid binding	7	0.0113985	0.0613117	3.69286	GRB7, AR, VCP, LPAR3, CD36, ESR1, ESR2
259	CC	GO:0043202	lysosomal lumen	4	0.0114667	0.0706109	8.49219	HSP90AA1, CTSK, FASLG, HPSE
260	MF	GO:0004402	histone acetyltransferase activity	3	0.0114959	0.0613117	18.25	ATF2, CREBBP, EP300
261	MF	GO:0071889	14-3-3 protein binding	3	0.0114959	0.0613117	18.25	AKT1, ESR1, TP53
262	BP	GO:0098586	cellular response to virus	4	0.0125331	0.143436	8.21212	ATF2, HSP90AA1, JAK2, HIF1A
263	BP	GO:2000379	positive regulation of reactive oxygen species metabolic process	3	0.0126178	0.143436	17.3904	CD36, F2, TP53
264	BP	GO:0042759	long-chain fatty acid biosynthetic process	3	0.0126178	0.143436	17.3904	ALOX5, ALOX12, PTGS2
265	BP	GO:0030511	positive regulation of transforming growth factor beta receptor signaling pathway	3	0.0126178	0.143436	17.3904	CREBBP, HSP90AB1, EP300
266	MF	GO:0003700	DNA-binding transcription factor activity	10	0.0129154	0.0679386	2.63419	ATF2, AR, EPAS1, NR1I2, NR1H4, ARNT, HIF1A, ESR1, TP53, ESR2
267	BP	GO:0006417	regulation of translation	5	0.0129221	0.145954	5.47475	PKM, IGF2BP1, EIF4EBP1, AKT1, EIF4E
268	MF	GO:0046982	protein heterodimerization activity	7	0.0139754	0.0725209	3.53022	ATF2, EPAS1, BCL2, ARNT, HIF1A, PHB2, TP53
269	BP	GO:0045931	positive regulation of mitotic cell cycle	3	0.014078	0.155397	16.4242	MDM2, EIF4EBP1, EIF4E
270	BP	GO:0031333	negative regulation of protein-containing complex assembly	3	0.0148343	0.155397	15.9803	EP300, RAF1, HDAC6
271	BP	GO:0061198	fungiform papilla formation	2	0.0149929	0.155397	131.394	HDAC2, HDAC1
272	BP	GO:0072717	cellular response to actinomycin D	2	0.0149929	0.155397	131.394	MDM2, TP53
273	BP	GO:0021697	cerebellar cortex formation	2	0.0149929	0.155397	131.394	MAP2K1, CDK5
274	BP	GO:1990144	intrinsic apoptotic signaling pathway in response to hypoxia	2	0.0149929	0.155397	131.394	ATF2, TP53
275	BP	GO:0097048	dendritic cell apoptotic process	2	0.0149929	0.155397	131.394	BCL2, BCL2L1
276	BP	GO:0050865	regulation of cell activation	2	0.0149929	0.155397	131.394	JAK2, JAK3
277	BP	GO:0038195	urokinase plasminogen activator signaling pathway	2	0.0149929	0.155397	131.394	PLAU, PLAUR
278	BP	GO:0046886	positive regulation of hormone biosynthetic process	2	0.0149929	0.155397	131.394	ARNT, HIF1A
279	BP	GO:0010755	regulation of plasminogen activation	2	0.0149929	0.155397	131.394	PLAU, PLAUR
280	BP	GO:0046634	regulation of alpha-beta T cell activation	2	0.0149929	0.155397	131.394	JAK2, JAK3
281	BP	GO:0019371	cyclooxygenase pathway	2	0.0149929	0.155397	131.394	PTGS2, PTGS1
282	BP	GO:0018076	N-terminal peptidyl-lysine acetylation	2	0.0149929	0.155397	131.394	CREBBP, EP300
283	MF	GO:0033218	amide binding	2	0.0151786	0.0737797	129.778	SRD5A2, PHB2
284	MF	GO:0120300	peptide lactyltransferase (CoA-dependent) activity	2	0.0151786	0.0737797	129.778	CREBBP, EP300
285	MF	GO:0004705	JUN kinase activity	2	0.0151786	0.0737797	129.778	MAPK10, MAPK9
286	MF	GO:0043993	histone H3K18 acetyltransferase activity	2	0.0151786	0.0737797	129.778	CREBBP, EP300
287	MF	GO:0004666	prostaglandin-endoperoxide synthase activity	2	0.0151786	0.0737797	129.778	PTGS2, PTGS1
288	BP	GO:2001240	negative regulation of extrinsic apoptotic signaling pathway in absence of ligand	3	0.0156077	0.159888	15.5598	BCL2, AKT1, BCL2L1
289	BP	GO:0043687	post-translational protein modification	3	0.0156077	0.159888	15.5598	CCNA2, CDK2, JAK2
290	MF	GO:0000977	RNA polymerase II transcription regulatory region sequence-specific DNA binding	7	0.0160235	0.0769126	3.42379	ATF2, AR, EPAS1, NR1I2, NR1H4, HIF1A, TP53
291	BP	GO:0061436	establishment of skin barrier	3	0.0163982	0.167015	15.1608	HDAC3, ALOX12, PLEC
292	BP	GO:0071222	cellular response to lipopolysaccharide	5	0.0165807	0.167903	5.07966	NR1H4, CD36, JAK2, MMP8, MMP9
293	MF	GO:0003713	transcription coactivator activity	6	0.0173902	0.0824422	3.95932	CREBBP, PKM, KDM1A, EP300, DYRK1B, BIRC2
294	CC	GO:0005925	focal adhesion	7	0.0174571	0.104742	3.35907	GRB7, PAK1, MAP2K1, PLAU, PLAUR, JAK2, PLEC
295	MF	GO:0030331	nuclear estrogen receptor binding	3	0.0176095	0.0824642	14.6	PARP1, ESR1, PHB2
296	BP	GO:0006606	protein import into nucleus	4	0.0180058	0.179477	7.16694	ATF2, AKT1, PHB2, TP53
297	BP	GO:0035094	response to nicotine	3	0.0180292	0.179477	14.4213	HDAC2, MMP2, BCL2
298	BP	GO:0033077	T cell differentiation in thymus	3	0.0180292	0.179477	14.4213	BCL2, BRAF, TP53
299	BP	GO:0006289	nucleotide-excision repair	3	0.0188695	0.183792	14.0779	XPA, RPA1, TP53
300	BP	GO:0008625	extrinsic apoptotic signaling pathway via death domain receptors	3	0.0188695	0.183792	14.0779	BCL2, FASLG, RAF1
301	BP	GO:0046427	positive regulation of receptor signaling pathway via JAK-STAT	3	0.0188695	0.183792	14.0779	EP300, F2, JAK2
302	BP	GO:0043124	negative regulation of canonical NF-kappaB signal transduction	4	0.0188799	0.183792	7.03896	HDAC1, NR1H4, XIAP, ESR1
303	MF	GO:0008013	beta-catenin binding	4	0.0190455	0.0881143	7.01502	AR, EP300, ESR1, HDAC6
304	CC	GO:0043235	receptor complex	5	0.0191227	0.111868	4.86532	IL4R, NR1H4, CD36, FGFR1, IGF1R
305	BP	GO:0045815	transcription initiation-coupled chromatin remodeling	3	0.019726	0.188902	13.7505	ATF2, EP300, TP53
306	BP	GO:0046666	retinal cell programmed cell death	2	0.0199409	0.188902	98.5455	BCL2, FASLG
307	BP	GO:0048742	regulation of skeletal muscle fiber development	2	0.0199409	0.188902	98.5455	HDAC4, HDAC9
308	BP	GO:0051917	regulation of fibrinolysis	2	0.0199409	0.188902	98.5455	PLAU, PLAUR
309	BP	GO:0045626	negative regulation of T-helper 1 cell differentiation	2	0.0199409	0.188902	98.5455	IL4R, JAK3
310	BP	GO:0006355	regulation of DNA-templated transcription	15	0.0200602	0.189017	1.93733	ATF2, CREBBP, KDM1A, EPAS1, NR1I2, NR1H4, ARNT, HIF1A, ESR1, ESR2, NCOR2, AR, EP300, VHL, TP53
311	MF	GO:0070053	thrombospondin receptor activity	2	0.0201873	0.0891027	97.3333	CD36, F2
312	MF	GO:0016701	oxidoreductase activity, acting on single donors with incorporation of molecular oxygen	2	0.0201873	0.0891027	97.3333	ALOX5, PTGS2
313	MF	GO:0030284	nuclear estrogen receptor activity	2	0.0201873	0.0891027	97.3333	ESR1, ESR2
314	MF	GO:0004052	arachidonate 12(S)-lipoxygenase activity	2	0.0201873	0.0891027	97.3333	ALOX5, ALOX12
315	BP	GO:0032760	positive regulation of tumor necrosis factor production	4	0.0202345	0.189645	6.85534	HDAC2, CD36, JAK2, MMP8
316	BP	GO:0030154	cell differentiation	12	0.0212336	0.196168	2.16187	SRD5A2, EPAS1, ANPEP, NR1I2, NR1H4, ARNT, AKT1, BRAF, JAK2, RAF1, HIF1A, JAK3
317	MF	GO:0005102	signaling receptor binding	7	0.0213747	0.0932713	3.20627	AR, IGFBP2, PLAUR, FASLG, PLAT, F2, JAK2
318	BP	GO:0042113	B cell activation	3	0.0214871	0.196168	13.1394	HDAC4, PHB2, HDAC9
319	BP	GO:0060612	adipose tissue development	3	0.0214871	0.196168	13.1394	FTO, ATF2, DYRK1B
320	BP	GO:1902531	regulation of intracellular signal transduction	3	0.0214871	0.196168	13.1394	BCL2, BIRC2, BCL2L1
321	BP	GO:0002027	regulation of heart rate	3	0.0214871	0.196168	13.1394	EPAS1, MDM2, PRKACA
322	MF	GO:0051879	Hsp90 protein binding	3	0.0219875	0.0948674	12.9778	CDK5, HIF1A, HDAC6
323	BP	GO:0046777	protein autophosphorylation	4	0.0221222	0.200924	6.6249	AKT1, JAK2, FGFR1, IGF1R
324	BP	GO:0032526	response to retinoic acid	3	0.0223913	0.202326	12.8538	TFRC, MMP2, IGFBP2
325	BP	GO:0006631	fatty acid metabolic process	5	0.0228393	0.205321	4.60493	FASN, ALOX12, CD36, PTGS2, PTGS1
326	CC	GO:0000307	cyclin-dependent protein kinase holoenzyme complex	3	0.0232278	0.126959	12.6109	CCNA2, CDK5, CDK2
327	BP	GO:0001541	ovarian follicle development	3	0.0233111	0.208498	12.5803	MMP2, BCL2, BCL2L1
328	CC	GO:0070449	elongin complex	2	0.0233301	0.126959	84.0727	ELOB, ELOC
329	CC	GO:0097180	serine protease inhibitor complex	2	0.0233301	0.126959	84.0727	PLAU, PLAT
330	BP	GO:0007566	embryo implantation	3	0.0242462	0.215767	12.3182	MMP2, PTGS2, MMP9
331	BP	GO:0002326	B cell lineage commitment	2	0.0248643	0.215817	78.8364	BCL2, TP53
332	BP	GO:0034983	peptidyl-lysine deacetylation	2	0.0248643	0.215817	78.8364	HDAC4, HDAC9
333	BP	GO:0140958	target-directed miRNA degradation	2	0.0248643	0.215817	78.8364	ELOB, ELOC
334	BP	GO:0070424	regulation of nucleotide-binding domain, leucine rich repeat containing receptor signaling pathway	2	0.0248643	0.215817	78.8364	XIAP, BIRC2
335	BP	GO:0060789	hair follicle placode formation	2	0.0248643	0.215817	78.8364	HDAC2, HDAC1
336	CC	GO:0016363	nuclear matrix	4	0.0250038	0.132975	6.32126	NCOR2, ALOX5, PHB2, TP53
337	MF	GO:0043426	MRF binding	2	0.0251708	0.107395	77.8667	CREBBP, KDM1A
338	BP	GO:0065008	regulation of biological quality	3	0.0251965	0.217628	12.0668	MDM2, KCNN4, HDAC6
339	CC	GO:0090575	RNA polymerase II transcription regulator complex	4	0.0259836	0.135115	6.22761	ATF2, NR1H4, ARNT, HIF1A
340	BP	GO:0043536	positive regulation of blood vessel endothelial cell migration	3	0.0261618	0.224864	11.8255	AKT1, HIF1A, FGFR1
341	BP	GO:0006629	lipid metabolic process	10	0.0265131	0.226777	2.32693	ATF2, SRD5A2, ALOX5, FASN, PLA2G2A, ALOX12, CD36, PTGS2, CYP19A1, PTGS1
342	BP	GO:0030182	neuron differentiation	5	0.0268197	0.228292	4.3798	MAP2K1, CDK5, HDAC1, EIF4E, HDAC6
343	BP	GO:0031334	positive regulation of protein-containing complex assembly	3	0.0271419	0.229923	11.5936	VCP, TFRC, MMP1
344	BP	GO:0048661	positive regulation of smooth muscle cell proliferation	3	0.0281367	0.23608	11.3706	HDAC1, MMP2, AKT1
345	BP	GO:0048013	ephrin receptor signaling pathway	3	0.0281367	0.23608	11.3706	PAK1, MMP2, MMP9
346	CC	GO:0031012	extracellular matrix	7	0.0288249	0.146631	2.99039	MMP13, MMP1, MMP2, HPSE, F2, MMP8, MMP9
347	CC	GO:0042995	cell projection	13	0.0297309	0.148022	1.96856	GRB7, ROCK1, PLAUR, HTR2A, PTPN13, HDAC6, MYLK, PAK1, CDK5, IGF2BP1, KCNN4, PRKACA, PLEC
348	BP	GO:0002360	T cell lineage commitment	2	0.0297632	0.24392	65.697	BCL2, TP53
349	BP	GO:0061370	testosterone biosynthetic process	2	0.0297632	0.24392	65.697	SRD5A2, CYP19A1
350	BP	GO:0071494	cellular response to UV-C	2	0.0297632	0.24392	65.697	MDM2, TP53
351	BP	GO:0071312	cellular response to alkaloid	2	0.0297632	0.24392	65.697	MDM2, BCL2L1
352	BP	GO:0070842	aggresome assembly	2	0.0297632	0.24392	65.697	VCP, HDAC6
353	MF	GO:0051434	BH3 domain binding	2	0.0301292	0.127139	64.8889	BCL2, BCL2L1
354	BP	GO:0051384	response to glucocorticoid	3	0.0301697	0.246106	10.9495	MAP2K1, IGFBP2, BCL2
355	BP	GO:0042593	glucose homeostasis	4	0.0306032	0.248492	5.83973	ALOX5, NR1H4, AKT1, HIF1A
356	BP	GO:0045595	regulation of cell differentiation	3	0.0312075	0.248813	10.7504	RAF1, BIRC2, FGFR1
357	BP	GO:0009411	response to UV	3	0.0312075	0.248813	10.7504	XPA, TYR, TP53
358	BP	GO:0051603	proteolysis involved in protein catabolic process	3	0.0312075	0.248813	10.7504	CPA1, CTSK, MDM2
359	BP	GO:0008542	visual learning	3	0.0312075	0.248813	10.7504	CDK5, BRAF, HIF1A
360	CC	GO:0043005	neuron projection	6	0.0313101	0.15103	3.39003	CDK5, BRAF, KCNN4, PTGS2, HDAC6, PTGS1
361	CC	GO:0030425	dendrite	7	0.0316259	0.15103	2.925	PAK1, MAP2K1, CDK5, IGF2BP1, HTR2A, HDAC6, PLEC
362	BP	GO:0008630	intrinsic apoptotic signaling pathway in response to DNA damage	3	0.0322593	0.253754	10.5584	XPA, BCL2, BCL2L1
363	BP	GO:0034097	response to cytokine	3	0.0322593	0.253754	10.5584	MMP2, BCL2, BCL2L1
364	BP	GO:0006096	glycolytic process	3	0.0322593	0.253754	10.5584	PKM, EP300, HTR2A
365	CC	GO:0070852	cell body fiber	2	0.0325105	0.152149	60.0519	SRD5A2, HTR2A
366	BP	GO:0000423	mitophagy	3	0.0344043	0.265355	10.1944	CTSK, PHB2, TP53
367	BP	GO:2000121	regulation of removal of superoxide radicals	2	0.0346378	0.265355	56.3117	DHFR, CD36
368	BP	GO:0030540	female genitalia development	2	0.0346378	0.265355	56.3117	SRD5A2, CYP19A1
369	BP	GO:0010757	negative regulation of plasminogen activation	2	0.0346378	0.265355	56.3117	PLAU, PLAT
370	BP	GO:1905323	telomerase holoenzyme complex assembly	2	0.0346378	0.265355	56.3117	HSP90AA1, HSP90AB1
371	BP	GO:0035771	interleukin-4-mediated signaling pathway	2	0.0346378	0.265355	56.3117	IL4R, JAK3
372	BP	GO:0016241	regulation of macroautophagy	3	0.0354971	0.270762	10.0216	CDK5, PRKACA, HDAC6
373	BP	GO:0042733	embryonic digit morphogenesis	3	0.0366033	0.277996	9.85455	HDAC2, CREBBP, HDAC1
374	CC	GO:0034751	aryl hydrocarbon receptor complex	2	0.0370687	0.166809	52.5455	HSP90AB1, ARNT
375	CC	GO:0044294	dendritic growth cone	2	0.0370687	0.166809	52.5455	HSP90AA1, HSP90AB1
376	BP	GO:0032024	positive regulation of insulin secretion	3	0.0377227	0.281642	9.693	F2, JAK2, PRKACA
377	BP	GO:0006950	response to stress	3	0.0377227	0.281642	9.693	ALOX5, HDAC6, BCL2L1
378	BP	GO:1902895	positive regulation of miRNA transcription	3	0.0377227	0.281642	9.693	AR, HIF1A, TP53
379	BP	GO:0033209	tumor necrosis factor-mediated signaling pathway	3	0.0377227	0.281642	9.693	JAK2, TP53, BIRC2
380	CC	GO:0005929	cilium	8	0.0378446	0.167088	2.52471	PKM, AKT1, BRAF, LPAR3, VHL, PRKACA, HDAC6, IGF1R
381	BP	GO:0072350	tricarboxylic acid metabolic process	2	0.0394881	0.283992	49.2727	EP300, AKT1
382	BP	GO:0060736	prostate gland growth	2	0.0394881	0.283992	49.2727	AR, CYP19A1
383	BP	GO:0072331	signal transduction by p53 class mediator	2	0.0394881	0.283992	49.2727	MDM2, TP53
384	BP	GO:0043504	mitochondrial DNA repair	2	0.0394881	0.283992	49.2727	PARP1, TP53
385	BP	GO:1902254	negative regulation of intrinsic apoptotic signaling pathway by p53 class mediator	2	0.0394881	0.283992	49.2727	KDM1A, MDM2
386	BP	GO:0002532	production of molecular mediator involved in inflammatory response	2	0.0394881	0.283992	49.2727	IL4R, CD36
387	BP	GO:0034440	lipid oxidation	2	0.0394881	0.283992	49.2727	ALOX5, ALOX12
388	BP	GO:0032692	negative regulation of interleukin-1 production	2	0.0394881	0.283992	49.2727	HDAC3, NR1H4
389	BP	GO:0046826	negative regulation of protein export from nucleus	2	0.0394881	0.283992	49.2727	HDAC3, CDK5
390	MF	GO:0030911	TPR domain binding	2	0.0399712	0.165042	48.6667	HSP90AA1, HSP90AB1
391	MF	GO:0141069	receptor ligand inhibitor activity	2	0.0399712	0.165042	48.6667	HSP90AB1, IGFBP2
392	BP	GO:0007254	JNK cascade	3	0.0400005	0.286508	9.38528	MAPK10, MAPK9, ATF2
393	BP	GO:0030155	regulation of cell adhesion	3	0.0411586	0.293609	9.23864	ROCK1, PLAU, PLAUR
394	CC	GO:0031965	nuclear membrane	5	0.0415544	0.170802	3.80764	PAK1, ALOX5, BCL2, TMEM97, BCL2L1
395	CC	GO:0019897	extrinsic component of plasma membrane	2	0.0416056	0.170802	46.7071	JAK2, JAK3
396	CC	GO:0097136	Bcl-2 family protein complex	2	0.0416056	0.170802	46.7071	BCL2, BCL2L1
397	CC	GO:0098637	protein complex involved in cell-matrix adhesion	2	0.0416056	0.170802	46.7071	PLAU, PLAUR
398	BP	GO:0065003	protein-containing complex assembly	4	0.0425876	0.298389	5.11924	CREBBP, MDM2, ELOB, TP53
399	BP	GO:0007584	response to nutrient	3	0.0435122	0.298389	8.95868	TFRC, FASN, IGFBP2
400	BP	GO:0043933	protein-containing complex organization	2	0.0443143	0.298389	43.798	MDM2, PLEC
401	BP	GO:0038133	ERBB2-ERBB3 signaling pathway	2	0.0443143	0.298389	43.798	MAP2K1, RAF1
402	BP	GO:0032287	peripheral nervous system myelin maintenance	2	0.0443143	0.298389	43.798	AKT1, PLEC
403	BP	GO:0022618	protein-RNA complex assembly	2	0.0443143	0.298389	43.798	HSP90AA1, HSP90AB1
404	BP	GO:1904515	positive regulation of TORC2 signaling	2	0.0443143	0.298389	43.798	EP300, AKT1
405	BP	GO:0048679	regulation of axon regeneration	2	0.0443143	0.298389	43.798	MAP2K1, BRAF
406	BP	GO:0009651	response to salt stress	2	0.0443143	0.298389	43.798	HSP90AA1, TP53
407	BP	GO:2001233	regulation of apoptotic signaling pathway	2	0.0443143	0.298389	43.798	BCL2, BCL2L1
408	BP	GO:0060729	intestinal epithelial structure maintenance	2	0.0443143	0.298389	43.798	NR1I2, ARNT
409	BP	GO:0097700	vascular endothelial cell response to laminar fluid shear stress	2	0.0443143	0.298389	43.798	AKT1, PRKACA
410	BP	GO:2000669	negative regulation of dendritic cell apoptotic process	2	0.0443143	0.298389	43.798	BCL2, BCL2L1
411	BP	GO:0038202	TORC1 signaling	3	0.0447076	0.298389	8.82497	EP300, AKT1, PRKACA
412	BP	GO:0000723	telomere maintenance	3	0.0447076	0.298389	8.82497	PARP1, CDK2, RPA1
413	BP	GO:0007259	cell surface receptor signaling pathway via JAK-STAT	3	0.0447076	0.298389	8.82497	EP300, JAK2, JAK3
414	BP	GO:0071466	cellular response to xenobiotic stimulus	3	0.0447076	0.298389	8.82497	TFRC, BRAF, TP53
415	BP	GO:0032922	circadian regulation of gene expression	3	0.045915	0.305292	8.69519	HDAC2, HDAC3, HDAC1
416	BP	GO:0042752	regulation of circadian rhythm	3	0.0471344	0.309891	8.56917	MAPK10, MAPK9, HDAC3
417	BP	GO:0001934	positive regulation of protein phosphorylation	3	0.0471344	0.309891	8.56917	HDAC3, PLAUR, MMP9
418	BP	GO:0007519	skeletal muscle tissue development	3	0.0471344	0.309891	8.56917	CDK5, EP300, PLEC
419	BP	GO:0000209	protein polyubiquitination	4	0.0482407	0.315985	4.86644	MDM2, BCL2, BIRC2, HDAC6
420	BP	GO:0060740	prostate gland epithelium morphogenesis	2	0.0491165	0.318174	39.4182	AR, MMP2
421	BP	GO:0150077	regulation of neuroinflammatory response	2	0.0491165	0.318174	39.4182	PTGS2, MMP9
422	BP	GO:0070244	negative regulation of thymocyte apoptotic process	2	0.0491165	0.318174	39.4182	HIF1A, JAK3
423	BP	GO:0070301	cellular response to hydrogen peroxide	3	0.0496086	0.318499	8.32778	HDAC2, MDM2, HDAC6
424	BP	GO:0001938	positive regulation of endothelial cell proliferation	3	0.0496086	0.318499	8.32778	ARNT, AKT1, HIF1A
425	BP	GO:0032496	response to lipopolysaccharide	4	0.0497089	0.318499	4.8071	HDAC2, XIAP, FASLG, IDO1
426	MF	GO:0030547	signaling receptor inhibitor activity	2	0.0497143	0.203088	38.9333	CDK5, IGFBP2

## Sheet: Hub_Genes_Frequency
Hub Gene Frequency Analysis
#	Gene Symbol	KEGG Pathway Count	GO Term Count	Total
1	AKT1	91	73	164
2	TP53	46	90	136
3	MAP2K1	85	48	133
4	RAF1	77	41	118
5	BCL2	40	66	106
6	EP300	26	68	94
7	MAPK9	58	29	87
8	JAK2	24	63	87
9	BRAF	43	43	86
10	MAPK10	58	24	82
11	PRKACA	41	39	80
12	MDM2	24	56	80
13	HIF1A	14	63	77
14	CREBBP	26	44	70
15	HDAC1	16	52	68
16	ESR1	8	59	67
17	ATF2	19	47	66
18	HDAC2	16	49	65
19	HSP90AA1	14	48	62
20	BCL2L1	26	35	61
21	AR	4	53	57
22	HSP90AB1	14	42	56
23	HDAC6	3	53	56
24	HDAC3	4	51	55
25	MMP2	10	43	53
26	PAK1	15	38	53
27	PARP1	4	49	53
28	CDK2	19	33	52
29	IGF1R	28	24	52
30	MMP9	15	36	51
31	ROCK1	18	31	49
32	FASLG	23	26	49
33	PTGS2	18	30	48
34	FGFR1	14	34	48
35	HDAC4	5	41	46
36	BIRC2	15	30	45
37	CDK5	1	44	45
38	CD36	5	35	40
39	ARNT	7	30	37
40	XIAP	14	23	37
41	JAK3	14	22	36
42	VCP	3	33	36
43	KDM1A	0	36	36
44	PLAU	5	30	35
45	NR1H4	0	34	34
46	ALOX5	6	28	34
47	ESR2	7	27	34
48	EPAS1	3	30	33
49	VHL	4	27	31
50	HDAC9	3	28	31
